# Supplementary material for: Integrative In Silico Identification of TP53-Associated Drug Repurposing Candidates in Lung Adenocarcinoma
Source: Pharmaceuticals (Basel). 2026 May 13;19(5):761. doi: 10.3390/ph19050761 (PMC13210248; doi:10.3390/ph19050761)
Supplement: Supplementary file 1 [file pharmaceuticals-19-00761-s001.zip]

Archive with 1 entries (1 files):
- Supplementary Table S1.xlsx.xls
