# Supplementary material for: Integrative In Silico Identification of TP53-Associated Drug Repurposing Candidates in Lung Adenocarcinoma
Source: Pharmaceuticals (Basel). 2026 May 13;19(5):761. doi: 10.3390/ph19050761 (PMC13210248; doi:10.3390/ph19050761)
Supplement: Supplementary file 1 [file pharmaceuticals-19-00761-s001.zip › Supplementary Table S1.xlsx.xls]

## Sheet: GO_BP
Supplementary Table S1. Gene2Drug-derived TP53-associated compounds and PRISM sensitivity data.
Drug	ES	p	negative regulation of apoptotic process	protein localization	regulation of cell proliferation	regulation of mitochondrial membrane permeability	multicellular organismal development	cell differentiation	modulation by virus of host morphology or physiology	regulation of apoptotic process	cell proliferation	negative regulation of transcription from RNA polymerase II promoter	negative regulation of transcription, DNA-dependent	positive regulation of transcription, DNA-dependent	protein complex assembly	intrinsic apoptotic signaling pathway by p53 class mediator	negative regulation of cell proliferation	regulation of cell cycle	DNA strand renaturation	cellular response to ionizing radiation	response to X-ray	cellular response to DNA damage stimulus	positive regulation of peptidyl-tyrosine phosphorylation	intrinsic apoptotic signaling pathway in response to DNA damage by p53 class mediator	mitotic G1 DNA damage checkpoint	cell cycle	transforming growth factor beta receptor signaling pathway	positive regulation of apoptotic process	negative regulation of transforming growth factor beta receptor signaling pathway	cellular response to hypoxia	double-strand break repair	neuron apoptotic process	response to oxidative stress	DNA damage response, signal transduction by p53 class mediator resulting in transcription of p21 class mediator	cell cycle arrest	DNA damage response, signal transduction by p53 class mediator resulting in cell cycle arrest	negative regulation of cell growth	negative regulation of DNA replication	Ras protein signal transduction	ER overload response	cellular response to glucose starvation	cell aging	DNA damage response, signal transduction by p53 class mediator	positive regulation of cell cycle arrest	response to drug	cellular protein localization	intrinsic apoptotic signaling pathway	positive regulation of release of cytochrome c from mitochondria	cellular response to drug
hydralazine	-0.423507	3.35883e-10	2828	1268	2155	2656	2929	2888	3218	2401	1274	3073	3256	2971	3084	2263	1570	2463	1845	3175	3018	3231	152	3152	2768	2344	2859	2900	3181	2315	2950	2852	2066	2292	2850	3142	2297	2196	2110	3202	3042	3004	2996	1972	1730	2372	3093	1233	201
ciclopirox	0.407989	1.69581e-09	10	1448	247	48	33	715	160	2802	629	637	633	104	81	1197	58	551	2318	948	1424	3153	687	626	562	3213	114	70	326	2	2986	519	713	385	112	3067	38	734	22	80	966	2327	379	2931	620	989	8	135	2665
sulfaphenazole	-0.392912	7.71784e-09	2399	416	2992	3142	454	1362	2728	1904	2945	2859	2966	3219	3055	2452	2872	3096	3225	3236	3114	3251	1320	2707	1559	3094	2056	2204	802	1851	1656	3000	415	1193	2804	215	1330	2600	3148	2124	3015	2209	2133	2842	2517	2599	2811	2521	3118
salsolinol	-0.373896	4.81029e-08	3226	1078	885	2369	37	1045	2825	2935	3111	2581	1092	100	3164	354	912	3056	1579	2943	2871	2767	842	1338	2492	169	3006	3000	1537	896	2624	2520	3041	2700	3259	3123	2672	1019	3151	2931	2966	676	989	2390	2481	2599	3026	3121	1190
apigenin	-0.368912	7.65452e-08	309	1160	2916	2208	282	347	3045	105	3090	3245	3134	2586	2953	1945	3067	3248	2999	3226	2105	3258	2202	2455	2804	3195	433	3236	1701	2367	3209	3165	850	3081	3215	24	2676	1645	1129	2056	798	2886	3217	2822	298	2645	3223	3184	131
ionomycin	-0.359531	1.8044e-07	3139	1874	607	1784	22	837	3221	3113	3158	3040	3173	1828	3053	2557	1170	3163	3098	2502	2900	3204	275	2955	3091	3234	2524	1681	2536	227	3229	1589	1966	2970	2782	3232	2590	2799	2964	94	1097	2913	3152	3088	704	1925	2830	2055	2250
cyanocobalamin	-0.358525	1.9757e-07	2782	3237	813	2583	2816	146	3181	3226	221	2377	2888	2345	1586	3120	2065	2585	1859	796	2565	2810	2901	1723	2272	2736	2176	3166	2098	166	2619	2450	1373	698	2401	3003	2675	2824	3165	2681	2903	2685	2958	2781	29	1703	2826	2337	952
lisuride	0.35486	2.74276e-07	253	490	974	588	2637	679	2741	467	1680	70	193	90	2545	75	1273	2709	1063	637	1206	743	2864	2187	2254	40	435	309	324	561	83	12	437	2690	2673	3173	1127	111	609	1958	481	258	2641	447	1154	1829	642	939	1945
ciclosporin	-0.354108	2.93265e-07	2044	663	2943	3021	3132	134	3229	3227	2838	3205	3256	3147	3246	2807	2851	3082	3065	2625	2711	3210	2021	3144	2026	3218	3022	3091	3048	2488	2942	2023	359	2137	2696	2473	2299	3093	3152	59	587	1147	2184	2477	1714	1877	2208	1925	143
5666823	-0.353766	3.02311e-07	31	2110	2165	1861	3248	3086	69	3111	3133	2490	1980	2847	3097	2201	3192	3232	1693	2761	2978	3247	2154	1988	2800	3226	114	3172	2295	3141	3242	2362	40	2844	3124	3224	2380	1842	729	2699	2020	1905	3151	1419	1588	1704	2981	2445	1808
tacrine	0.35359	3.07068e-07	230	2062	312	1241	628	1884	564	255	147	9	236	208	1353	2186	340	45	412	1935	437	134	2787	2100	1589	491	424	347	857	630	463	60	1208	268	497	840	56	736	390	2419	3070	355	2338	2917	838	2431	527	331	2882
paromomycin	0.348245	4.9168e-07	1445	1027	228	684	934	1001	2824	1959	805	2918	1313	812	299	40	1332	668	288	149	295	544	1171	250	2517	286	2079	957	2540	2552	277	757	2621	647	49	3160	31	77	308	1279	341	779	1962	368	2465	2028	739	508	2414
CAY-10397	-0.345704	6.13436e-07	3140	2150	2496	2424	3146	2737	3232	794	2613	2105	2892	3237	2975	1780	1782	2854	1801	1376	1267	2610	662	2988	2024	2992	2865	2478	3205	2628	3012	1032	2162	3151	3242	783	2134	3026	2379	2759	1655	2929	758	3108	3062	1561	3134	1048	2367
tolazamide	0.34416	7.01159e-07	1140	930	178	405	12	2339	34	3125	543	1062	54	1245	832	107	823	106	170	222	214	835	298	96	8	467	70	879	158	2577	1960	1400	2545	1132	717	3246	710	970	1483	705	2187	201	641	1866	944	31	1142	2997	549
glibenclamide	-0.34288	7.82974e-07	2649	2231	2184	2932	145	120	2763	3156	2478	2252	1582	1065	700	2756	633	3076	2927	2658	1985	3216	1574	3189	2522	3182	2006	2358	2230	1642	3202	2018	2483	2251	3176	3172	503	2671	2815	2873	1972	2186	3225	2967	2210	259	2495	2791	1618
conessine	-0.340154	9.89085e-07	2414	2671	2811	3231	2626	2960	564	1992	2054	1283	2473	1100	88	2612	1960	2966	3259	827	2534	2980	1936	1105	1381	2951	752	3175	1262	3086	3180	2577	3186	1912	2265	3210	751	869	2781	2866	3147	993	2899	1788	2634	2542	3126	3244	2941
clotrimazole	-0.338796	1.11043e-06	174	218	1718	3213	2594	323	3195	1911	2762	3167	3009	2575	2967	2508	2405	3199	2764	2328	2804	2120	307	1849	3235	3112	1306	2742	2590	1877	3034	1189	3037	1376	2731	3169	2798	427	2187	202	480	2879	3052	2427	2104	2020	3157	3221	604
fluocinonide	-0.337907	1.19753e-06	2792	318	876	2167	95	562	3218	530	2303	2556	2905	2661	3052	2703	2486	3180	2969	3017	2236	2881	528	3011	2101	3223	628	3084	389	2470	3241	2595	14	1771	3201	271	2723	1326	2990	3244	792	3167	2660	1892	34	1998	2984	2962	266
roxarsone	-0.337643	1.22462e-06	74	1406	3134	3065	2013	1103	177	110	3067	2987	1041	3061	583	3123	1048	2922	2728	2714	1833	2945	2123	2633	2644	2489	2949	2752	823	2422	2819	3242	2784	1203	3063	34	2953	1796	3020	2766	1824	2499	2841	3232	978	3259	2999	3103	1561
chlorzoxazone	-0.33605	1.40114e-06	2255	1271	655	2364	103	51	3247	1942	2198	1658	1396	609	843	1626	2057	2874	1520	3120	1489	2934	2451	2448	2291	3221	2908	2621	2383	99	3178	2613	2356	2526	2521	3197	2617	2661	3169	2851	3096	2878	2973	1613	3134	685	2966	3092	1826
remoxipride	0.335141	1.5126e-06	747	992	257	175	875	55	703	581	486	364	643	497	567	2255	416	104	1885	2499	157	414	819	316	287	432	2089	56	544	70	2584	249	1720	150	189	359	916	1919	726	2621	1837	426	1465	801	813	493	145	428	642
naringenin	-0.331047	2.12998e-06	3233	293	2909	755	3098	2289	2964	3244	1005	2892	3145	2736	3054	2688	2563	2872	1491	199	1016	2183	1930	2197	2451	712	2321	2881	705	2593	2491	1105	2067	2504	1604	3250	2987	2990	2421	209	2412	2876	3042	2472	2383	2683	2509	1832	2403
clenbuterol	0.330118	2.30051e-06	181	3102	1604	985	509	1588	1034	566	639	1005	963	159	1373	2773	873	131	599	2535	255	756	2776	1428	453	1177	232	1306	139	197	333	486	578	535	893	2559	165	410	310	195	980	1493	1789	1277	1585	467	252	1701	2922
PHA-00665752	-0.327685	2.81224e-06	3228	1928	1556	2692	61	432	3221	167	2793	850	1869	3105	3008	1043	986	3083	1749	2288	2874	3201	2827	3025	446	3204	2693	2913	2955	1100	3239	2638	2732	2966	1173	3227	1458	2931	1933	2578	910	2581	3184	1415	3174	1743	2905	3092	1321
ritodrine	-0.323229	4.0469e-06	738	2427	310	2269	2157	2929	2637	902	2232	2419	2832	287	339	2326	967	2971	2698	2461	2922	2784	2854	2887	2496	2705	2880	3203	2057	2802	2156	1272	536	3085	2221	2746	1439	2283	2868	3007	3048	1429	1471	2481	2581	876	419	2527	447
MS-275	-0.322067	4.44649e-06	204	1190	227	2804	141	27	3225	3144	2925	1363	2998	3110	2550	2243	281	3224	1656	3099	1181	3223	1531	2698	2731	3212	337	2611	605	1273	3213	2657	278	2901	1081	3220	2166	2935	2712	2917	827	2754	2246	2143	65	2879	3187	1748	431
guanabenz	0.32105	4.82655e-06	1610	2694	167	223	2711	871	52	2822	635	675	10	219	1417	390	2862	1310	350	1063	1474	132	2254	631	857	32	147	1645	115	888	133	239	1496	2683	46	2131	474	306	70	1028	673	773	2885	903	304	1298	92	502	938
etoposide	0.320757	4.94186e-06	188	1231	1673	917	2683	505	35	827	3249	1916	1917	888	559	902	497	2177	504	673	201	111	2682	621	1456	3073	2970	91	527	2531	299	707	740	1604	136	89	219	2767	58	152	398	2553	2047	730	962	593	284	182	1777
pancuronium_bromide	-0.320044	5.23362e-06	473	2979	2936	2551	3015	1085	2905	67	2190	2621	2415	3201	2066	3236	2521	2839	2331	1578	2446	2985	1584	2278	1859	1840	3247	1557	2547	1922	3244	628	1129	3112	3259	157	3051	3157	2883	2505	2573	1568	2894	1382	128	3086	1987	1892	2968
clozapine	0.319203	5.5986e-06	523	1751	456	300	516	242	347	884	1455	123	22	15	490	70	24	43	520	1407	696	65	253	231	722	1386	693	764	352	1487	3119	1110	2455	821	385	1593	224	916	2222	90	160	2764	1132	2081	395	556	867	675	2713
naloxone	-0.317347	6.49364e-06	138	1521	2627	2513	131	627	3254	516	243	3110	3134	2807	2707	1849	590	1937	3091	3226	3235	2760	1795	3112	2830	1732	2781	2619	1038	603	3210	2827	1220	3129	3025	1165	508	2655	2739	2443	2711	1200	2144	870	230	2700	3146	1466	1121
nefopam	0.317239	6.54946e-06	1381	1239	248	1213	399	237	14	2519	165	2914	483	549	1138	1811	534	3203	1378	2462	927	1079	315	963	500	39	940	398	800	1856	132	1440	3068	1247	15	3231	2796	26	35	269	910	1252	1275	2917	2	475	350	1337	1290
estrone	-0.316585	6.89955e-06	176	2413	1727	2301	2932	1729	2869	3215	3076	3073	2870	269	2474	2231	2655	2904	1942	551	312	1309	2803	1613	1549	2717	2697	3158	2159	2666	1089	1752	3129	2454	3031	172	2907	1029	3190	78	888	2508	2791	2373	2012	185	2431	3212	2009
sulfadimethoxine	0.31549	7.52526e-06	339	903	2340	468	3173	345	2335	3177	2009	2453	244	305	790	624	1613	366	487	256	329	317	543	650	22	152	212	64	1161	879	222	625	406	1416	154	3242	2209	1589	503	99	1265	1519	2860	2071	2834	1289	687	619	2717
3-hydroxy-DL-kynurenine	-0.31548	7.53108e-06	2902	1811	304	2571	444	72	1978	2715	2584	1230	343	462	2815	2219	1561	3045	1493	1616	2488	1590	1984	803	3061	2751	2967	2964	2369	2896	2945	2706	2895	2407	2734	3227	2699	616	564	2073	2756	1904	1676	2220	2627	2061	3079	3064	591
STOCK1N-35215	0.315217	7.69e-06	11	103	69	1526	158	422	43	130	2729	648	58	328	2553	2527	323	829	3134	1194	2490	3113	276	487	2786	3242	512	96	2752	28	3239	2022	220	2305	2565	21	52	2661	914	1421	521	670	977	2623	104	164	113	436	858
alvespimycin	-0.311122	1.06093e-05	40	1185	1501	2643	2944	181	252	54	2600	3074	2795	3010	2645	2878	1262	2259	2812	3144	3061	3182	240	2987	3033	3121	1774	491	1668	1526	3218	2576	329	2103	1134	17	239	1912	305	1715	1870	2839	3166	3216	484	1559	2952	2725	2620
ciprofibrate	-0.310331	1.12848e-05	2508	2854	3036	2972	2772	3001	3208	3236	1709	309	932	2256	2816	2059	1858	3238	2293	561	1707	3234	2498	2306	2371	3015	2068	3221	3160	2976	2799	1265	647	3027	2110	3225	1500	2583	38	2811	1771	2587	2493	1946	582	2175	3011	2687	1581
nilutamide	-0.310086	1.15015e-05	3037	2318	2275	735	2886	2679	3259	2198	3052	2189	2497	1723	3196	1579	507	594	1115	2283	3058	2807	538	545	1447	3120	2711	2507	876	952	3061	3039	2772	235	2629	2862	2131	2093	2916	1619	357	2945	618	2917	2391	815	2825	2948	830
exemestane	-0.308308	1.32036e-05	2567	1471	2323	2633	2834	58	3260	147	3206	2919	3221	3025	1856	2719	3167	3097	2935	2383	1957	3122	777	2051	1988	3061	2970	1144	2829	1861	3078	1556	1262	1555	3009	3228	1095	3138	2783	2817	2860	519	938	2874	1717	1485	451	3190	244
amphotericin_B	0.30563	1.62284e-05	274	501	53	1594	268	33	3229	1351	2254	1003	1048	896	76	1887	644	2520	884	402	1383	65	1454	165	2541	2955	199	2463	1570	388	140	1580	2284	729	750	3160	414	2794	70	1128	1316	838	1427	1622	25	874	929	1192	530
oxetacaine	-0.305073	1.69361e-05	955	1773	2442	2679	2951	2981	2486	2269	2826	3216	3086	2493	1909	3169	437	2344	3168	2529	1996	2066	2038	3096	2989	3217	1369	2621	1077	158	2221	465	188	2252	3091	213	2728	2610	3039	1015	2153	2410	1648	1353	1225	840	3226	2198	2867
pentoxifylline	0.304223	1.80736e-05	771	1398	1822	811	1264	1428	1226	3223	113	1871	347	2347	443	1667	1968	459	139	339	239	14	2830	64	1999	638	83	890	394	1649	711	466	2271	1834	10	199	709	2085	13	1109	1727	2676	252	1583	801	218	386	523	2866
5182598	0.303256	1.94568e-05	86	2633	2625	429	3013	2906	16	66	766	2660	2573	897	419	618	2259	3024	1817	2785	2446	58	436	2344	2950	3199	288	3134	967	255	538	847	96	412	1904	26	653	821	479	47	365	2857	3175	367	1808	1965	224	2641	643
crotamiton	-0.302875	2.00291e-05	2693	1869	1631	1970	2179	549	3217	3144	2252	2698	2432	139	2269	144	770	3215	1411	2694	3166	3156	351	3126	2775	2774	2746	3029	2198	2254	2384	3077	1508	1347	2543	2974	3221	3222	2992	2417	2344	2609	2849	169	1962	1033	3146	253	2006
securinine	-0.302328	2.0879e-05	33	655	3062	2673	327	1076	24	37	2484	3167	2495	2644	1030	3170	3169	3219	3221	2437	2635	3217	831	2999	1294	3139	2628	1147	346	395	3171	1321	146	2805	2603	14	576	3138	563	57	2884	2609	3028	3215	1413	3067	2344	2214	2791
ethionamide	-0.301732	2.1844e-05	2321	492	3211	1417	2929	676	3210	3171	523	3100	3248	3063	877	685	1157	1547	2997	3015	2984	2971	778	2018	3123	215	2502	248	2854	2561	2622	1378	2578	2715	2625	3242	2026	2759	3050	2690	1339	3040	1765	2495	1056	1076	667	386	253
scopolamine_N-oxide	-0.300461	2.40449e-05	2453	182	2616	2751	85	54	3145	2562	2982	3148	2784	3070	1482	2294	896	3252	1417	2625	3161	2747	275	1903	3056	910	2904	2147	1140	2029	2441	1877	1462	3204	3092	2539	675	2823	2389	2946	3069	3101	1042	3131	1259	1107	2814	2571	491
sulfametoxydiazine	-0.299767	2.53349e-05	2380	841	2938	2720	386	331	2613	3195	2589	2368	2750	2895	3211	3155	570	1026	2588	2035	2797	2892	1042	2144	2880	2452	1269	2115	1397	2577	3262	177	1340	2288	1655	209	1829	2030	3054	3034	2928	175	2675	1743	2403	3150	3216	2084	163
piperine	-0.299689	2.54843e-05	1921	1985	1460	1348	1679	2998	3246	3083	2034	3181	3243	3198	2030	1192	748	2576	1772	3254	2640	3262	1398	2515	2226	2198	1993	1878	2273	2036	3165	3180	526	2466	2642	377	3167	3153	3078	2246	2957	3216	13	1731	2711	3019	2263	1566	290
TTNPB	-0.297246	3.06018e-05	374	2358	1118	1643	93	2204	3154	2193	709	2382	2945	628	1989	3018	2750	3174	2907	2964	499	2648	2254	2818	1388	2987	203	2087	982	3134	3179	1262	320	597	664	2218	2020	1390	2032	2657	1806	1684	3017	2111	2405	3258	2880	2693	1555
AR-A014418	-0.296787	3.16677e-05	2876	1182	2210	2795	3144	2931	3126	3184	1338	1009	2215	1899	1581	422	2219	684	2582	1028	3071	3182	2851	2801	1603	2933	1806	2922	1106	2894	3245	2787	2531	3236	3233	3248	2441	72	986	3177	2188	2837	367	2785	1666	281	3129	3040	2080
timolol	0.296728	3.18063e-05	2968	679	1066	1028	2525	1657	272	3232	508	216	66	255	1583	549	1946	1827	153	148	436	47	2681	932	584	126	251	182	1747	1638	437	2077	3228	173	733	3230	1894	121	78	149	2194	1766	1705	77	693	334	784	1940	3029
pararosaniline	0.296386	3.26263e-05	36	1213	900	2579	42	3119	47	133	2497	488	55	179	706	1272	1257	3003	1652	463	761	21	2597	160	3054	19	392	325	1647	907	3209	1443	67	1843	2914	30	1556	1157	633	264	403	173	938	2661	623	2037	3151	1058	467
ciprofloxacin	0.296347	3.27213e-05	315	676	1521	868	752	884	378	670	405	2187	1574	6	331	1461	2048	67	1618	426	1119	545	500	813	1224	302	371	427	653	1068	140	533	1380	1287	546	2919	115	246	917	1903	1960	333	1088	412	298	355	2108	3095	165
epivincamine	0.295741	3.42279e-05	1032	1135	1019	286	542	98	3156	865	929	2005	1362	3184	2142	568	1640	177	500	183	792	2894	2394	1498	2185	3234	708	769	211	2354	3177	1755	2974	861	608	2443	1042	1664	2538	987	147	243	2925	485	844	604	920	356	148
myricetin	0.294403	3.77952e-05	32	794	97	157	121	898	275	300	3187	534	183	29	2425	1002	964	2130	1040	195	576	2888	2663	86	872	3012	1072	1408	776	17	2208	505	1452	681	2668	702	111	2600	191	502	673	469	1315	2876	3	2235	197	161	812
meclofenamic_acid	0.293865	3.93248e-05	2499	300	1418	2977	1044	1506	3091	2388	2004	170	7	4	796	2450	130	498	253	3075	133	268	3125	22	296	2308	99	176	2828	978	2820	2952	3237	76	161	3218	699	1803	145	1448	43	2536	2083	1499	552	962	847	266	1942
mevalolactone	-0.293201	4.12978e-05	706	78	2560	332	2032	1121	2874	2740	3130	1760	3131	3124	3239	1571	1923	2209	1145	617	3135	2043	2706	3127	2380	3210	3037	3113	353	3139	3225	2737	3003	2924	2194	2240	1322	544	1082	2744	2415	2464	3089	2077	2026	2713	3167	2090	1727
5248896	-0.292194	4.44669e-05	142	1649	266	2852	2885	2062	2811	402	3108	2849	3142	2951	2167	1858	1750	3134	2395	2946	2813	3250	589	3179	2770	3254	2512	2550	2163	2848	2415	1817	1291	1701	3080	23	2837	2273	2822	482	2582	3026	188	3248	1182	584	2746	2876	2960
ascorbic_acid	0.291852	4.55956e-05	28	97	1526	797	127	80	194	31	532	973	36	1394	2689	1240	1235	23	574	793	161	1768	1743	2638	1105	334	1876	627	2843	907	111	159	1994	3020	1372	29	2323	1501	1497	2901	305	867	527	1248	871	2199	350	1647	714
etidronic_acid	-0.291315	4.74247e-05	308	2938	286	1669	2634	2548	3244	3058	1952	3179	3132	2223	2327	2397	2909	2967	492	2127	2601	1969	218	3221	2088	3123	3168	3258	2106	2012	2918	224	1959	3010	3261	342	2908	2627	2431	702	1651	2220	550	2366	3030	381	2371	2817	3086
quercetin	0.289722	5.3265e-05	898	601	1406	987	1117	332	401	530	809	3158	1274	708	953	1102	271	2109	1909	909	1352	1133	434	1469	2325	3087	1809	346	2975	368	2235	932	280	1275	456	2269	1051	1063	1658	1698	169	2871	674	2272	21	290	2535	958	418
flupentixol	-0.287054	6.46096e-05	204	633	85	2887	636	958	3234	1072	2799	2905	2935	3142	2599	1549	1093	441	2993	2221	3145	3191	2169	1656	3088	3110	2980	2287	720	135	3222	2607	878	2576	1286	3203	532	3102	304	833	2005	2136	254	2372	541	2692	3190	2943	468
6-bromoindirubin-3'-oxime	-0.286595	6.67814e-05	3185	789	2047	2577	2231	526	3070	960	3255	2327	2456	2204	2492	1278	3026	2274	3122	3068	3135	2958	2284	2831	3089	3240	3183	2421	1991	2397	3220	3092	1839	2673	2633	1333	2795	893	2966	2301	776	3177	2707	1014	2295	1817	2883	1784	738
mepacrine	0.283976	8.05544e-05	55	944	997	625	151	184	23	59	3246	26	187	284	1272	1880	306	3027	2195	468	928	2523	2708	332	614	461	145	348	72	212	3114	114	1035	2856	1099	44	1124	1787	178	3109	2689	1965	1559	433	61	746	541	1766	1210
5224221	0.283507	8.32905e-05	7	1235	2697	2593	52	1044	101	605	3027	666	2977	1253	2807	815	616	99	1831	2457	2584	14	1367	614	3198	3231	71	717	1190	1618	3202	172	338	2660	553	164	1164	85	241	53	1102	2572	2423	1230	2328	32	61	191	3116
ofloxacin	-0.283214	8.50452e-05	3167	2079	2227	1696	368	419	3225	1921	2265	2788	3188	3182	2756	1228	3205	409	1242	3191	3137	2997	2954	2378	2288	1794	3211	2812	3058	2200	3257	2116	2162	3252	3258	2732	3088	2111	2726	1359	2774	1611	2625	2905	1899	1036	2425	1271	2083
cinnarizine	-0.282696	8.82313e-05	202	2080	1055	3062	722	241	1648	974	1176	2985	2660	510	2359	3256	827	3142	2938	3068	371	3167	1574	2807	2736	2327	3126	2673	1540	2281	545	1704	2638	1525	2991	2762	2823	3168	1828	3090	3144	2665	1509	2033	876	3076	2527	2190	1018
glipizide	-0.281641	9.50782e-05	1860	759	2137	1224	2365	289	1745	499	950	2043	2304	2453	3226	428	1075	2216	3141	3021	3159	3223	1523	2496	2348	2707	3093	2929	3168	932	3220	2841	2077	3212	2621	1488	2627	1562	3227	2951	2023	2163	3200	1002	988	2656	2717	2185	1641
SB-203580	0.279432	0.000111073	328	2614	503	1511	2370	1660	1069	70	1300	398	34	118	2883	421	473	3131	3026	57	2507	185	2435	375	2696	38	621	287	402	1349	133	965	552	1095	428	565	2154	134	2413	80	2894	1808	1150	1194	731	2314	1162	2197	781
cinchonine	-0.278836	0.00011581	2886	1332	1832	2715	203	858	2911	3094	2065	844	2640	1107	441	2373	3146	36	988	418	2164	722	1421	1004	2830	96	712	3103	1304	2685	2187	2701	891	3145	2884	3117	3241	1905	2425	2208	1138	944	2519	3152	2767	341	2530	2676	2181
ranitidine	0.278748	0.000116525	92	2999	648	1536	7	2760	3178	347	1370	16	96	134	1201	3061	417	281	290	14	1571	3123	3104	243	238	110	224	1657	987	11	440	1535	2580	732	645	47	498	2471	1551	1319	638	772	962	749	24	255	578	2632	972
dinoprost	0.278446	0.000119019	614	736	266	1607	3104	770	1989	1343	2583	447	1602	1180	552	531	251	127	194	57	946	85	1487	855	1550	405	90	246	2060	990	40	515	3140	1126	92	3178	293	775	22	994	1420	2051	2206	2614	2055	819	592	1033	3170
oxolamine	0.277713	0.000125265	475	451	1734	94	3224	3124	175	2399	467	3230	3248	2189	981	53	1381	2034	28	2739	370	251	2069	462	1344	3229	1629	2568	2751	2271	193	63	534	1075	1240	3096	1170	2085	166	2195	45	1567	1687	2116	1205	1089	163	260	3161
paroxetine	0.276941	0.00013218	2226	1305	585	1697	1994	2243	966	630	2649	708	1213	1062	56	2884	224	2182	268	1200	583	73	456	2703	397	512	1511	467	291	229	194	485	845	1010	125	60	675	1843	360	83	3114	320	289	551	1306	1273	2617	3044	2042
alverine	0.276696	0.000134442	11	922	1272	444	1043	1393	2452	2825	2068	602	267	596	728	2258	40	1905	950	592	654	2189	231	862	744	2700	763	70	1529	248	2567	2761	2686	281	477	3006	160	2749	667	1819	3058	2951	287	2552	599	358	204	260	311
chlorpropamide	0.275152	0.000149613	269	476	28	373	853	1519	1451	805	2348	384	598	696	2938	95	65	447	1941	533	2681	792	206	2566	2469	38	989	702	711	2407	2676	771	2211	1454	2215	45	2857	344	3059	2189	238	2116	2091	2084	9	283	400	2818	1755
tremorine	-0.275074	0.000150423	3041	1532	3073	2002	3116	247	2771	2345	2346	3238	1882	2131	155	2429	2649	2928	2616	2960	2092	3090	2005	2944	3183	3018	2694	2347	2043	2498	2451	850	782	2987	2401	691	697	2245	1210	3087	2686	2880	396	942	444	2386	1035	656	2720
sertaconazole	-0.275055	0.000150626	143	1169	2163	2450	144	2783	2890	2881	76	778	3218	2653	2252	3145	3063	2986	2358	2008	2485	2749	857	1295	733	3239	2979	2165	850	3057	1900	2813	675	2565	2925	2972	845	2689	2069	2079	1794	1995	2659	2681	227	1095	2220	2896	728
bergenin	0.274136	0.00016047	35	944	304	2307	2233	1077	324	565	2441	594	78	1197	1138	1208	387	1399	1229	610	2394	949	899	2102	1346	2517	41	2275	848	1099	1010	663	2661	2360	2030	149	43	84	1767	677	2374	1995	790	1834	1173	1264	975	91	642
Chicago_Sky_Blue_6B	0.271947	0.000186439	680	306	2552	272	2109	935	78	1986	99	649	688	2713	368	1243	648	137	309	1618	1016	917	208	1062	1771	258	401	720	1896	776	889	313	468	695	2301	2595	1186	413	659	1919	1271	1009	589	892	118	215	57	1779	459
arachidonic_acid	-0.271723	0.000189319	3193	2783	3206	1071	2933	1065	115	3242	418	2015	2497	938	3222	1637	2583	2623	2974	2792	3191	3220	162	2528	3223	3161	2755	2834	2450	1028	2926	1653	1715	2958	2845	3122	457	1676	2067	832	2324	960	3261	2578	761	3210	1900	1956	3217
PF-00562151-00	-0.271625	0.000190585	1228	140	1949	2820	2026	3097	3106	2009	2570	1634	2359	1564	2297	1722	3113	3003	1609	3224	2894	2986	1940	1996	2497	3195	2852	3233	1687	986	2982	2263	2524	3001	2477	3177	720	1372	2236	790	343	2922	2871	2270	2166	953	2791	3050	1950
estriol	-0.271156	0.000196772	260	1198	1983	2396	574	1956	2989	669	2983	2990	3261	3028	1031	2004	2093	3174	3210	1746	1441	3245	1282	2947	2776	3250	390	2131	1377	1977	3185	508	633	3105	3089	228	2783	1689	3239	499	3223	2475	577	2994	2952	2308	1165	1743	773
HC_toxin	-0.270892	0.000200335	2922	1931	1234	3021	3202	25	3236	3183	3243	3164	3191	2819	1350	2084	279	3048	1442	100	1428	3244	3129	3056	2230	3242	373	377	698	1622	3226	2018	113	2638	1094	3038	975	3127	625	47	1039	3095	3145	1685	2595	89	3154	679	3060
trimethadione	0.269573	0.000219085	611	3227	1121	1334	2704	508	2736	3037	2484	3235	3256	2656	5	533	2014	155	1848	920	521	616	270	512	456	62	362	357	1858	258	53	167	776	1797	1841	2864	1778	192	1107	331	30	1156	1464	766	1323	444	1669	363	2554
betonicine	0.269407	0.000221561	3181	1798	369	85	1083	1382	72	2682	1261	193	144	119	2751	1835	479	733	478	782	1418	2877	1652	78	879	1483	279	55	2292	2784	272	581	3251	58	22	3137	482	1946	228	640	300	1122	3049	2396	392	876	138	1155	506
sisomicin	0.268859	0.000229904	768	1496	1077	1566	1381	86	112	2711	365	1028	646	402	141	1530	2660	1553	985	1273	582	840	98	577	214	355	550	1909	2032	1067	132	779	2216	261	236	3229	1780	446	275	340	2637	2673	483	3	901	1012	2474	2730	337
lidoflazine	0.267658	0.000249281	3249	273	432	578	1910	472	3060	3032	258	2127	2216	1886	1399	579	949	2786	206	3013	1415	89	512	170	1278	3009	204	895	421	1228	490	554	2803	114	300	3244	1519	1613	599	99	607	670	3148	684	75	2704	50	731	3247
metronidazole	-0.266837	0.00026339	1789	3122	2178	2574	2232	1017	3065	2892	1524	2652	2327	2466	937	2698	3006	1420	1495	238	2874	1730	1319	2498	2240	3129	2793	2988	3205	1106	1869	1689	3109	1292	2840	3240	3016	2290	866	2159	3002	3183	2022	670	1635	2811	1415	2307	3076
profenamine	0.265478	0.000288406	4	2298	101	1842	367	782	19	779	1924	574	610	403	1032	2182	113	855	2698	711	2815	3008	28	1276	605	1262	218	457	282	619	1486	505	513	1233	328	2662	473	1559	194	204	175	1231	771	485	542	2719	3047	780	1614
aminophenazone	-0.265459	0.000288782	185	2978	2379	320	3256	1902	923	195	2288	3092	3182	3246	2215	2872	3253	1688	1706	1932	2825	2954	2548	2392	2529	612	1356	3243	2609	975	2983	1041	826	2420	3067	26	2227	3240	817	3017	2963	1570	454	2959	288	857	988	995	2482
clorsulon	0.264765	0.000302425	252	2092	91	2406	2307	2568	1133	3002	2742	536	1004	501	1403	2365	635	763	1545	126	495	451	411	421	547	1365	1147	933	2038	2457	189	313	1841	955	683	3250	1944	974	1051	2367	1507	1859	515	707	76	471	3056	480	615
podophyllotoxin	0.264521	0.000307372	373	1724	266	358	652	705	16	3214	761	887	855	160	842	1601	240	44	211	831	1358	622	1168	1350	625	3	179	346	758	142	1086	1167	3012	1840	248	3238	2426	2161	87	1626	1744	70	497	1502	620	585	545	68	2774
harmaline	-0.263544	0.000327934	2706	2170	405	2678	408	55	3235	717	1389	582	228	2515	2990	627	1377	3138	782	931	2393	2824	1665	2439	2776	2839	969	1823	1907	2877	3060	2914	2682	1794	2557	3167	2651	366	2683	2203	2028	2259	2169	960	1139	3017	3231	3152	1469
dantrolene	-0.26283	0.000343756	3092	2490	2462	3145	2784	2086	2364	3235	2611	2055	1751	3223	2237	680	1869	3086	2059	1936	1085	379	2002	414	949	3130	3191	2326	1808	3175	1767	2347	2669	160	1770	2964	2361	2155	2181	194	714	2643	1737	1509	2031	1214	84	3026	2147
trapidil	-0.261931	0.000364721	3027	1731	2200	585	158	2937	2875	2437	2640	1845	1217	2656	69	2098	783	2534	409	2026	1309	2040	2786	2213	2111	1909	2597	2802	3195	3136	904	3180	1479	2411	67	3155	3065	2731	1994	2232	3059	2510	1560	432	2675	3110	2763	3055	2338
lobelanidine	0.261716	0.00036991	2412	27	1868	357	694	2602	95	2056	2077	991	31	504	1366	449	501	234	68	1404	1022	235	571	337	1824	617	1842	187	46	203	3021	198	3051	1728	466	2795	798	307	2775	209	188	360	1468	3086	148	2131	1309	1229	1126
ceftazidime	-0.261697	0.000370385	600	1642	2922	2706	88	2819	3140	744	372	2003	2316	2238	40	1916	665	660	2996	2417	1919	208	1079	2530	2952	556	2557	2768	322	838	942	1744	2970	3255	2729	3204	2374	1430	1699	3187	750	2651	3246	2411	204	2938	974	2436	3115
fludrocortisone	0.261091	0.000385403	2940	1170	2326	520	2016	349	602	3190	211	790	1980	2030	1817	2806	1539	977	154	298	369	62	2922	657	708	136	51	1608	525	1929	54	447	458	37	2196	3219	2972	2489	1070	284	291	2314	615	2517	1542	968	687	1776	847
cefalexin	-0.26071	0.000395141	2135	1781	862	1824	482	209	2616	231	874	1770	2729	2943	3164	486	77	84	655	2686	3176	2925	2957	2949	1284	1408	3088	596	2828	2058	3236	2772	2523	2932	2961	13	963	2610	2241	2627	2976	2809	1675	2416	2803	1621	2376	996	447
clofazimine	0.260446	0.000402018	587	2326	41	158	714	792	33	3206	1804	115	268	176	1640	2445	117	3153	657	2613	1735	59	556	1072	926	371	555	170	307	498	3031	496	2972	1315	81	3090	1683	1932	105	114	409	2929	206	1453	684	209	951	1573	1525
meticrane	-0.260426	0.000402532	508	401	3149	923	285	772	3256	183	2763	2210	2841	2548	2677	1688	577	2589	1856	3235	2539	3261	1264	2808	2994	3024	2751	3000	697	630	3152	852	814	3075	2469	15	1369	3129	2956	1649	2922	2837	2076	2217	3055	2696	2888	1562	1805
mafenide	-0.259088	0.000439242	3206	333	2360	2764	2763	2460	2734	3245	1978	61	328	2366	2859	1373	346	1976	385	244	2891	3039	1876	1839	763	1345	2077	2742	2846	2056	2974	2446	2503	3067	1180	3244	2843	2166	2867	1477	3117	2775	2980	1509	2093	2200	2196	1779	629
phthalylsulfathiazole	-0.258638	0.000452259	2663	689	36	3177	293	73	3058	408	2681	824	1059	2164	3217	975	401	856	2842	3078	2713	3223	1781	3028	2721	3156	311	834	50	333	3256	3104	1737	2709	2901	38	587	1296	3202	2998	2044	2738	1028	666	165	2153	3011	2196	1838
cyclic_adenosine_monophosphate	-0.257593	0.000483953	3262	2767	3177	981	82	2970	3135	3152	540	2590	2305	665	3034	2154	2398	2777	1624	2099	1260	3241	2577	2102	1756	792	1633	2721	2725	3191	114	1366	2727	1748	1082	3166	3249	1342	424	2277	2426	2519	827	1283	2640	3117	294	967	3188
dinoprostone	-0.257045	0.000501362	2051	2574	1101	1444	797	375	436	2047	1488	1211	2603	2349	1950	661	112	374	2862	3194	2949	2878	409	3203	2550	835	3133	2248	1998	2743	3039	924	896	3037	2599	3146	1138	34	2843	1229	1682	2168	2590	2566	2027	2809	3112	438	2992
econazole	0.256381	0.000523292	118	262	8	929	568	452	3176	3174	2907	964	1560	1480	1030	513	588	1511	2335	181	2381	543	383	311	2764	3224	247	87	705	153	3158	1172	3056	1740	45	3238	2400	2027	734	39	49	101	873	21	252	220	3137	379	872
sulfinpyrazone	-0.255707	0.000546463	69	725	263	3058	830	1030	856	2082	2916	1379	2220	2722	3066	914	1469	2869	2958	3005	3140	2938	1061	2934	2400	2137	2102	1673	2626	1863	3251	516	1850	2991	1110	160	2874	3010	408	3206	2968	3117	2897	1426	128	2764	2842	2117	2494
iloprost	0.255394	0.000557534	21	1732	1875	167	3042	2358	265	673	328	1537	2527	1178	2124	3100	1820	1028	2751	761	555	118	2865	31	738	130	126	1789	1685	2957	309	763	1172	30	495	129	1548	79	1306	1222	2605	1083	41	338	825	1042	910	2013	567
dirithromycin	-0.25515	0.000566328	2744	1933	1703	2935	316	462	3100	3065	74	607	45	192	940	2805	65	2833	2175	2152	1652	574	1440	2397	2328	3096	2875	1220	801	1797	2702	2242	2746	2684	782	3199	105	1621	2730	2423	2566	2960	2819	1911	2808	71	2699	3225	2590
triamterene	0.255032	0.000570596	892	1597	377	1398	840	404	2023	2546	3250	1138	663	110	81	2521	2209	1267	1405	2357	770	230	280	1329	1552	1848	1778	1074	2196	367	221	1840	1286	846	120	2877	1427	335	1128	19	165	1965	1478	189	2539	2146	257	604	2984
ajmaline	-0.254857	0.000577054	2697	2344	3006	1971	732	2556	3180	3132	2790	1453	193	1593	1846	3206	2303	1031	880	433	1637	931	2100	2131	2566	2729	1847	3087	2507	3011	1962	742	2749	380	837	3230	3043	1357	542	1113	2828	2335	2907	3114	2049	713	2291	2932	2944
bromperidol	-0.254837	0.000577776	1440	2058	185	1572	2396	2536	3214	257	1084	163	622	2947	2920	2821	2132	2563	3007	132	2668	95	402	1204	2397	3039	3011	1476	1353	544	2896	1454	1023	2534	2543	75	1501	2746	539	2588	2931	2722	1623	2621	152	810	2743	2432	1240
skimmianine	0.254788	0.000579584	1008	2459	1121	548	595	711	27	816	2177	2526	1745	738	1691	1639	140	1700	2142	1579	2087	896	1035	2181	867	736	2892	1084	3261	283	2456	616	314	826	123	40	430	2906	1269	1578	1906	65	2078	2482	934	1558	1631	856	182
diclofenamide	-0.2547	0.000582852	2328	1386	3156	2166	2171	453	2426	1775	1064	2909	2347	2727	3086	1848	2714	2280	1246	3053	2531	2887	2175	2528	1773	2411	3231	1687	2687	932	273	2485	3030	3032	2497	2829	1224	931	1088	2049	2361	488	1034	2857	2072	2420	2235	2962	1103
captopril	-0.25384	0.000615731	3234	1813	775	2851	2708	2418	3224	2268	2302	2417	3183	3231	3137	3213	2904	3192	577	1482	1915	3136	2679	2337	1728	243	1983	2824	1437	1573	2743	2172	2098	984	2731	3096	2611	305	2087	3255	3079	2096	2925	904	2990	1569	830	2600	254
gliclazide	-0.253313	0.000636759	887	1485	1995	607	690	2883	3251	1284	3071	2627	2816	2929	2957	2939	1578	1663	1116	2981	3131	3241	3077	2715	3106	3220	2515	1515	1128	1156	3130	549	582	1935	2820	454	2135	3056	2267	2478	3149	3100	384	2595	348	998	2983	246	1364
sulmazole	-0.253313	0.000636759	3219	79	3094	1777	3220	2321	3109	3137	2891	1887	3105	1486	256	2065	1570	67	245	218	2690	106	212	1490	258	5	2997	769	3203	1032	2620	2668	3046	2707	2357	3242	2980	380	591	2376	2800	912	2723	2746	2024	1068	3074	2801	3127
5186324	-0.253225	0.000640329	3174	2540	2165	2179	3179	2997	3158	3023	137	2796	2693	2825	1148	406	702	192	1448	3193	2757	65	2707	769	2312	3085	2285	986	2308	2504	3021	285	2475	2343	2608	3242	2136	68	3035	2408	1855	2814	2844	2452	158	1786	3101	177	658
diprophylline	0.253039	0.000647926	324	2887	176	2520	84	1312	5	789	2462	37	3	321	220	1610	741	1120	770	87	2060	41	398	2663	1174	201	241	721	303	1407	169	2807	1612	234	1	3087	1914	373	135	134	2640	819	1470	1522	1395	2247	3067	2545	1496
butyl_hydroxybenzoate	-0.250645	0.000753778	1734	1572	2465	1879	3179	3175	3260	1753	1757	3150	2838	2944	2675	134	441	962	3094	2100	1050	3238	879	2385	1252	2592	3045	3212	2607	1720	3226	2695	2229	2932	2639	3134	1080	149	1202	1001	262	1965	3209	1562	2383	1517	2421	2653	924
cyclobenzaprine	-0.250635	0.000754242	2253	2722	982	2729	2897	1748	3178	3207	2751	2712	2650	488	2354	1669	44	2970	2942	2491	699	2915	1785	745	1718	2411	766	2602	1981	536	3141	1389	2645	2701	2410	3234	781	2830	465	1087	1713	2197	1769	2590	2694	505	3167	554	2609
ifosfamide	0.250489	0.000761226	2483	1969	1047	2882	536	95	728	3014	2260	34	9	141	1992	1332	29	43	91	25	398	112	2459	255	403	2348	1539	2698	2804	2045	606	2815	3120	516	20	3228	2422	3	620	800	2979	2590	618	670	45	223	214	2219	2399
hydrochlorothiazide	-0.250381	0.000766387	2659	2520	592	2205	2845	2629	2367	3094	892	429	2406	2770	1010	2622	2069	2257	2773	2232	2719	2624	1756	3079	561	824	2080	780	2802	354	396	2438	433	2417	1974	3214	1519	850	1267	1572	2954	2694	2237	2551	489	1826	1982	3095	2626
eldeline	-0.250225	0.000773951	1118	195	2308	3078	178	910	473	90	1279	2825	2956	1906	2789	3155	1606	3098	2269	2817	3251	3173	1300	2901	1959	2059	2430	1651	2795	3036	3201	2020	409	3234	3208	591	1663	3170	760	1139	3135	2964	1840	2936	53	2275	3184	3074	1653
(+)-chelidonine	0.249638	0.000802945	272	252	83	1210	631	178	223	185	1503	24	200	35	2592	174	19	235	222	2320	68	2463	2325	1089	1822	67	597	1523	338	2021	3226	2340	2716	825	154	693	525	2841	75	2047	1601	1478	2014	2026	2387	2479	2419	1331	2937
aciclovir	0.249443	0.000812833	2958	1108	1395	1076	2157	681	68	3230	1276	2526	243	1359	3128	1451	2116	925	117	171	565	280	2189	1642	1140	398	625	2592	87	1984	11	1271	2933	1025	2	3243	2931	274	894	770	636	954	940	359	213	1241	56	841	3141
tamoxifen	-0.248866	0.000842672	671	1188	503	802	2459	2613	3196	3158	2254	27	2383	3149	3191	1825	2078	3211	2297	2749	3066	3086	1266	2826	3233	2246	2239	1117	1783	302	2767	1296	114	2799	3166	2962	2547	3107	3145	885	781	1081	450	3167	79	1787	2250	22	616
carmustine	0.248593	0.000857188	434	2655	2644	1814	3143	2107	2558	461	2635	1026	1999	468	836	1809	653	2847	2507	344	8	65	736	2	492	3163	414	559	98	957	522	285	438	75	7	170	801	812	1367	1460	343	818	2562	2035	1563	2752	538	424	2489
velnacrine	0.247958	0.000891794	17	2565	1721	1852	81	547	239	572	3054	542	873	532	869	2066	1162	3222	1362	405	269	1977	588	2820	1819	2652	312	2325	360	33	619	822	820	632	1900	38	1037	2385	183	2787	839	425	413	1635	720	889	757	1120	3053
SC-19220	0.247831	0.00089887	1543	1182	509	1127	2509	754	463	2381	693	429	504	909	2473	447	972	1016	2120	2085	267	611	1844	323	466	1193	1214	687	1886	900	2456	1415	1253	114	555	2330	889	2152	2838	477	823	425	143	1552	1952	2006	407	354	177
gossypol	0.247723	0.000904899	45	1348	34	2109	592	371	413	429	3162	885	186	133	2137	2915	61	3159	875	839	1037	2990	394	361	3093	3230	38	28	475	10	3015	327	2139	1086	31	3007	233	2302	11	73	58	178	240	2390	1476	569	2623	205	1660
levopropoxyphene	0.247606	0.000911519	148	754	834	24	2701	634	286	539	101	971	46	3132	2056	662	869	3045	1974	3179	532	1094	1332	1061	1683	644	2349	194	2948	984	1825	695	2356	794	1672	2758	714	596	58	963	1635	454	545	2849	340	232	44	207	1597
hycanthone	0.247342	0.000926579	128	693	561	22	2940	552	694	172	3164	560	109	840	2454	1719	1196	621	156	2432	794	790	3045	904	1940	373	2603	2700	1359	1703	2997	697	811	2819	412	8	2084	618	254	2295	1859	2012	2701	1708	491	834	275	173	2218
fursultiamine	-0.246717	0.000963211	403	1727	2898	1441	1368	1289	2572	2515	1084	3	434	527	2611	1233	1812	3056	3019	3183	2175	3111	474	1582	2707	2901	693	267	2827	2453	3163	2495	1398	81	3228	3154	827	2486	2847	3120	3204	1260	3003	2243	2327	2547	2421	2545	1650
eticlopride	0.246453	0.000979067	281	1418	449	789	396	502	2	3195	1184	400	127	35	262	3166	58	2434	2551	2365	2172	233	2106	402	1297	407	53	1663	1384	1010	1589	1116	968	2536	91	3239	1572	3094	90	277	1007	530	1052	2345	781	1013	142	1326	2186
metixene	0.245769	0.00102132	17	2043	1957	2102	583	2925	16	117	2410	150	539	134	207	2128	196	589	2468	2649	1812	22	876	416	2227	820	21	861	127	472	2383	1866	1494	1644	50	3055	164	791	440	138	1153	896	1771	3066	15	307	58	712	3125
chrysin	-0.24574	0.00102317	83	458	3209	2908	86	1913	47	431	3034	3192	2728	2326	3123	790	561	3150	3086	3239	1514	3257	541	2280	2842	2982	1931	3176	2466	1614	3075	2749	2255	2636	2214	20	2441	587	900	2455	1610	2744	3035	3010	224	1253	2843	2438	1071
suramin_sodium	-0.245642	0.00102935	2477	1896	682	587	265	2136	3084	2070	887	3033	2515	3062	3231	3198	2766	2827	286	2686	820	2382	2617	2042	1971	3096	3070	1704	1730	2199	137	492	2749	1411	1442	1966	3173	2404	2597	3251	238	2740	2834	744	3118	1843	2406	1205	3056
oxamic_acid	0.244254	0.00112101	3085	773	122	646	59	144	3166	3157	1890	1232	407	568	419	1047	33	2884	2751	505	2030	1264	631	395	109	2614	1952	240	2370	2706	3225	851	814	1537	1406	3226	2417	3192	2247	1362	1687	2217	2838	843	372	77	466	258	937
prenylamine	0.244166	0.00112707	70	2351	802	2025	168	2350	803	723	2969	24	112	1105	524	2386	607	2186	3186	271	1746	3071	550	306	2849	3007	544	147	2979	539	3215	1680	1186	2460	573	3146	1948	2936	424	152	303	510	196	717	446	270	1237	914	959
fulvestrant	0.244098	0.00113181	1462	199	2011	249	1302	2498	2365	2300	1106	496	955	2664	2740	48	325	2029	526	2075	1431	2566	1957	1446	2708	2413	276	1031	1190	19	2816	448	636	1425	521	997	578	370	1517	533	16	1351	2873	1038	1109	1257	1112	25	891
triamcinolone	-0.244098	0.00113181	1931	2284	1810	1303	2591	2771	1081	2957	1233	2748	3238	3113	2604	2072	2946	3195	409	2827	2890	2645	2278	2887	2074	3189	2718	3148	2037	3203	2702	2024	310	642	2417	146	1869	3073	2451	2447	1632	3168	1055	3040	3262	2693	2391	342	339
berberine	0.243824	0.00115093	252	549	28	335	715	1364	2513	2490	1589	418	5	33	1223	216	451	2986	1463	825	1556	1259	1087	517	1219	3156	646	575	1828	25	2646	116	2671	704	1136	3015	1707	2729	86	2527	386	244	1064	1886	581	1704	1200	658	1555
pipemidic_acid	-0.243805	0.0011523	2897	2390	2718	2360	2685	421	2899	2822	2455	1103	70	160	3105	348	12	635	2645	1132	2222	3033	2247	2381	2351	3053	2273	3010	1676	601	3208	3210	2942	2842	3164	3237	2416	852	3042	1266	2278	2861	1985	937	1916	1275	1304	1799	1902
quinpirole	0.243512	0.00117315	2201	1471	952	234	2995	985	3072	3220	629	1250	161	2957	1138	2573	811	557	342	186	2011	48	1220	1611	1102	8	823	467	2293	1003	1116	1243	765	655	368	3233	1100	1126	564	2295	3152	810	680	2176	740	769	2816	835	2554
MG-132	0.243336	0.00118582	47	1570	1917	1348	50	2654	32	60	2985	2535	2970	381	1876	1994	2630	3215	1647	442	2250	10	129	370	2300	3197	620	109	840	224	213	547	400	1704	2571	35	1229	171	355	662	465	2888	3062	925	3061	1310	216	301	1309
fenoprofen	-0.242876	0.00121952	934	819	357	2832	647	1099	2956	132	2255	16	15	209	3121	3059	714	3169	1508	2339	3120	3248	644	2388	2135	3140	1284	2168	542	2732	3158	1950	2807	3003	2878	45	2771	1959	1253	2039	2974	3218	3103	1874	829	1526	3216	2422	793
haloperidol	0.242788	0.00122608	7	686	1424	356	1284	580	2985	614	2430	1351	1193	1954	1596	269	5	1697	2700	1519	1359	2714	178	605	1772	2482	1756	14	1707	82	2609	330	1501	2137	95	2247	229	2253	977	75	39	931	1176	2085	352	841	1763	294	1232
dexpanthenol	-0.241977	0.00128809	2366	2445	3182	1532	3173	2618	3186	1292	1848	3238	2297	2817	2421	995	3034	485	1768	1074	1184	3241	62	479	2544	1655	2704	2541	1750	2904	2164	2400	1732	2217	1799	58	461	2237	2344	3046	3202	3116	2561	881	810	3016	3066	2466	1871
5279552	-0.241743	0.00130655	500	1127	2155	2092	2995	3011	2577	2799	2934	528	298	2558	3002	2152	2594	182	32	2352	96	3243	1005	2599	2829	3141	31	3178	3072	2888	3225	2563	2402	2862	2676	3186	1731	2980	1607	722	629	3229	303	1804	3187	58	3256	2988	1619
rifampicin	0.241587	0.001319	1447	1851	495	1433	350	399	2766	3240	11	2077	567	70	324	619	2007	628	798	2799	52	2806	105	1521	45	647	1495	2755	2981	504	125	1948	2372	1122	898	3208	405	1118	1487	298	1354	1491	657	31	2824	968	2759	2992	515
2-deoxy-D-glucose	0.24145	0.00132999	94	2253	679	293	3141	3150	3170	3227	3115	1346	2378	604	486	782	510	3182	2336	267	1398	64	2908	265	2681	198	99	864	545	2199	3029	990	2490	1877	2515	3243	2152	243	2372	21	180	91	2549	2704	53	494	2674	711	1835
ginkgolide_A	-0.24143	0.00133156	28	709	1119	2723	728	468	343	35	1076	605	351	254	2701	1343	2778	1384	2558	2268	2557	2676	150	2463	1862	2616	2018	408	1107	189	3255	3150	933	685	2809	358	394	2949	3218	549	2585	2654	2951	2938	168	2946	3078	598	483
loracarbef	-0.241313	0.00134105	3250	1969	2170	2943	898	312	2079	3146	415	2918	1055	749	2500	2132	655	3195	2787	2522	2807	470	612	2201	2538	193	2851	3172	2960	1249	64	1286	2278	1808	2308	2989	2624	1063	1226	2712	1964	2610	423	3026	2233	2455	2398	2842	186
verteporfin	0.24101	0.00136587	31	1717	2943	354	3117	3004	116	21	871	180	512	2248	2319	948	2493	286	612	410	523	225	2596	222	1230	98	1826	627	2913	1338	64	1620	74	1935	2897	22	1131	1268	378	2725	1507	952	276	1128	844	2355	285	1261	422
dexverapamil	-0.240981	0.00136829	2956	1671	2097	2905	13	46	3245	3073	2562	2083	2865	2817	1165	1949	1121	3002	2439	2960	2063	3187	2079	2710	2962	2833	3153	1584	2597	1438	3242	2808	1056	1891	937	3217	1915	3020	889	821	1766	926	2680	1925	555	1629	3000	2996	72
hydroquinine	0.240971	0.0013691	370	535	620	2510	64	391	354	2254	207	125	49	65	807	1175	636	390	2659	177	1623	37	2719	838	1358	295	404	1396	1798	2515	1472	2673	2667	923	223	2805	1283	22	26	525	1350	2775	877	2641	1196	984	778	1405	2479
doxorubicin	-0.240443	0.00141345	2865	1961	2434	1104	3181	2452	49	73	2507	3257	3258	3251	1395	1397	2895	3248	2665	3178	2566	3260	520	3148	1293	3252	3233	3136	2910	1321	3028	1063	122	1896	3108	40	2115	3035	1117	2333	1800	3065	2844	1525	87	2348	3170	840	1310
chlormezanone	-0.24016	0.00143781	918	672	166	382	1303	2102	2889	1271	1146	1583	2794	2603	80	2247	2917	924	2174	580	2680	2517	3087	680	2894	2668	3066	2224	3189	1402	2097	486	1452	3057	3077	2772	3019	3023	1298	852	2790	2451	3219	1747	853	2871	2746	441	1640
protoveratrine_A	-0.240101	0.0014429	964	2034	605	1640	2802	2728	3200	284	2186	474	2155	2208	2608	1609	653	3231	2184	2797	1919	3146	975	3093	2770	3207	2444	873	2202	285	2145	2427	1013	1296	2709	2480	2847	2956	3247	1790	1700	2354	943	3074	493	1796	2567	3054	1006
flumequine	-0.240062	0.0014463	1042	110	1670	2794	2887	415	308	286	2969	945	2238	687	2456	2205	2480	507	734	2808	3260	1508	2360	2139	2793	2157	2849	2730	664	2558	234	3126	2268	2057	1767	458	3182	2073	2744	1010	2874	2224	2261	2056	2922	2162	2225	671	1366
felbinac	0.239798	0.00146947	3190	585	1443	598	493	2851	3144	3217	226	1008	1313	165	400	926	81	709	75	1456	1843	26	2804	1408	161	7	156	712	1746	1035	196	1621	2944	1144	471	3246	2273	1068	101	100	1213	1810	568	981	2763	1288	901	855	2634
brinzolamide	0.238577	0.00158126	919	416	196	361	2405	2960	24	2298	2156	364	326	1842	1344	2903	2662	613	1049	3120	1468	2122	2031	434	145	514	316	2437	3205	849	569	1544	2919	3103	250	703	2957	266	74	535	704	870	436	1181	2147	2299	868	1874	3214
proxymetacaine	0.237473	0.00168909	318	29	472	1558	869	1092	280	312	98	1944	620	2510	540	3082	283	2718	2365	464	2486	2178	1727	682	1176	1291	337	1407	1389	298	1762	743	965	182	2976	652	1253	1688	684	1729	2853	3087	2890	653	786	37	1595	332	972
Gly-His-Lys	-0.237179	0.00171884	2060	1665	3140	2351	462	3153	2997	2733	461	2567	3199	2368	1357	3091	2671	2477	2075	2325	1575	1098	2276	1742	2820	88	513	2179	989	1698	90	1336	3222	1769	930	3248	2880	589	2739	1900	3204	2947	3169	2551	1454	3102	770	834	1695
genistein	-0.237052	0.00173188	946	2722	3189	977	3252	3221	3045	1829	3201	3211	3145	2964	2786	2309	2846	2550	737	254	1262	464	2901	2765	2283	2361	2707	2906	2543	1634	101	1514	1425	1069	2977	698	2161	2404	1668	59	821	3217	3116	2563	3197	310	3057	999	2598
Prestwick-984	-0.236965	0.00174097	3018	2519	2470	3215	743	290	305	108	536	2341	2717	2412	2664	3098	2328	2812	330	122	2955	117	2367	2303	2880	1104	2755	3150	3107	1885	2647	866	2465	2789	2969	56	2129	2102	1612	2084	3157	751	3159	3003	977	216	925	2682	3005
bacitracin	-0.236965	0.00174097	2937	683	940	2128	313	2483	2956	2250	1293	1175	908	3014	2252	2995	1298	2723	3213	3221	2193	3258	2524	2756	484	3057	2890	3049	827	547	343	3070	1814	2125	668	742	3137	1041	58	2255	429	418	2145	2007	2619	1064	2844	2570	1088
naftopidil	-0.236681	0.00177054	305	1340	944	2331	2474	2101	355	3249	3071	1028	394	1593	2701	3067	1467	2985	705	1864	3138	196	3063	826	3093	638	598	1301	2452	790	2437	1164	1108	2942	2533	22	3208	2751	2914	2895	376	1473	354	2742	2595	2280	2996	2717	2283
metacycline	-0.23631	0.00181	898	812	1830	2907	2443	2029	2315	1137	1457	2994	3220	3254	2349	2203	2430	3091	1170	1549	1694	3190	1958	2790	1706	2791	3042	3009	439	3080	2134	1112	1991	3092	3013	42	1474	2655	2544	3161	1218	827	2432	2253	2638	1190	3151	1929	1995
fisetin	-0.236212	0.00182051	3024	1062	2587	2469	3152	1953	50	66	3179	3256	3260	3254	1096	2051	2171	3253	1985	3213	1883	3255	707	2936	1157	3243	3245	3230	2858	1832	3182	1442	152	1876	2114	47	3110	3087	1419	2962	2673	2733	3104	2809	731	2570	2406	1481	752
mesalazine	-0.236134	0.00182897	2823	1137	2896	2971	1496	129	3205	3213	2642	1911	444	1300	17	2815	1356	2311	2892	1503	1146	1875	3091	2234	2717	2983	2232	1031	2850	2430	3238	2682	3150	2208	614	3240	2433	49	1092	1973	2984	3172	1235	3242	522	2055	2925	3071	762
mesoridazine	-0.235704	0.00187613	2896	88	2587	3118	958	1717	3055	40	1171	2127	2649	3078	2953	2516	358	3232	3222	2291	2740	2081	2078	2673	1824	2653	2409	2029	177	326	2355	114	2798	3156	2735	385	1494	2897	2949	2105	2338	2748	959	1325	2609	601	1544	2206	2623
cyproterone	-0.235684	0.0018783	68	611	625	2964	30	902	435	40	1136	3023	2349	3149	3095	382	2721	3237	2520	3241	2697	427	1159	1927	3136	2991	3058	1956	2789	1598	3171	1967	1129	2940	2304	18	1336	3212	2948	2486	551	1016	1297	2287	1942	1717	2750	3001	2057
flunixin	-0.235499	0.00189903	604	2510	2775	2959	1659	1322	668	3053	591	3211	1902	2290	2600	374	2863	3248	3215	3040	2999	3052	918	2894	2120	3249	2761	158	1463	832	2920	624	573	2004	1098	2698	3077	1514	1980	3216	859	2711	2728	1795	1616	1071	3198	372	563
kaempferol	-0.234414	0.00202446	3032	1339	1943	2585	29	979	3182	1948	2915	3225	3262	2516	1399	3027	2593	3237	1892	3095	493	3211	2392	3178	2109	3029	3129	2752	2633	3097	145	2095	785	2206	971	2881	3077	789	2385	1936	2521	3233	2722	2995	943	927	1821	1549	1419
cefoxitin	0.23374	0.00210626	1113	1017	550	99	1522	345	1305	2451	25	2024	993	2956	961	2963	1332	2341	660	1011	1098	933	148	2729	40	2959	1055	136	2735	1571	1671	8	1588	340	101	74	2646	2694	822	2359	879	1628	134	601	24	1490	1699	34	1826
hecogenin	-0.233427	0.00214523	2685	2432	2699	2236	31	2110	2347	1930	549	3250	2863	2243	653	2616	1563	3129	3248	537	1691	2564	3	2344	1482	68	3204	3166	2348	2949	1133	1177	1708	1737	2262	279	1307	2865	2656	2826	2486	1112	2635	2355	3146	3063	2119	1729	772
napelline	-0.233183	0.00217614	1322	2558	125	2317	160	209	2086	914	168	1158	2327	3030	2020	2155	2586	1449	3142	2871	1952	3227	1721	1582	1971	475	2684	2126	3067	515	3165	2875	32	2250	301	1278	2190	3222	1650	2909	767	1919	2853	2823	2384	1080	3044	2167	537
sulconazole	-0.232684	0.00224047	57	2653	1424	3117	127	56	228	62	2180	2052	2163	1717	2897	824	1363	2874	3213	2758	3120	3137	453	2700	3035	3227	2765	2602	2793	2976	3210	1920	483	2580	1816	38	1279	3142	3032	3020	401	1812	1849	2590	574	1598	2831	1575	2667
mefexamide	-0.232167	0.00230919	2315	1552	1924	2329	395	595	2750	3240	616	2388	2327	2529	1744	1937	2574	3142	2713	878	2550	72	2608	1422	1514	2276	2277	2358	3023	3194	237	2577	2037	3026	751	3133	1905	2819	151	2234	2724	508	1508	1349	3054	2651	2061	1651	1195
mefenamic_acid	0.231971	0.00233563	588	333	1765	1584	2193	391	875	124	730	349	899	1861	2574	1336	146	2300	1131	834	359	479	1642	663	1919	532	331	843	1264	818	1144	951	789	1417	41	45	2539	2378	2969	1761	2232	2150	1952	992	3116	342	626	32	296
hexestrol	-0.231727	0.00236907	314	2691	676	2506	459	568	2848	478	188	658	2183	3060	1459	520	2572	1738	2676	2716	2828	3114	1177	3008	2553	3017	2621	1476	1206	2172	2842	2202	1241	2960	3151	3256	2887	3213	2475	439	337	1665	513	789	1068	2323	3072	1743	2039
thiamphenicol	0.231072	0.00246088	2440	1947	505	1774	2748	3188	628	3217	926	16	140	122	726	2900	831	790	27	846	547	119	828	87	1528	39	397	1781	2439	3104	113	436	3100	1693	103	3238	940	943	21	134	1926	1460	2093	1045	3173	626	2277	1910	2669
probucol	0.230642	0.00252295	326	217	1371	1282	536	1428	139	2642	717	382	1483	888	1330	1113	1049	1260	1234	288	664	1556	2188	28	77	1342	913	883	526	303	1632	1161	2512	521	679	2962	2158	1794	2572	1540	1191	2031	1832	2524	538	236	98	1487	3175
imatinib	0.228444	0.00286364	170	2566	1386	102	3075	2219	326	385	790	948	2389	1586	3169	1455	936	900	427	1679	649	1026	2706	226	261	2521	1614	2678	2987	678	293	410	327	541	2854	342	1892	1478	2166	1293	1018	798	2126	1512	591	380	459	289	2838
memantine	0.228238	0.00289752	2578	1334	1871	2070	541	766	42	2231	1405	433	513	1407	362	1843	1507	2224	2021	582	2695	328	758	346	163	147	1456	1209	1445	2487	72	314	1552	770	1054	2948	810	2140	966	49	822	604	1036	1003	400	460	348	3100	3099
myosmine	0.227701	0.002988	3187	195	2006	120	1098	1987	2425	3224	723	497	3	597	3086	81	565	1001	592	1794	307	398	1399	461	132	1815	155	108	2465	2949	2269	2521	2774	220	1112	3235	1167	183	2038	1523	2176	1897	239	1982	1945	1020	1073	397	56
pyrithyldione	0.227623	0.00300138	2705	958	2959	1128	284	854	383	3238	721	3054	1989	420	435	3018	782	2311	182	2765	605	131	842	2424	642	67	289	714	753	2427	154	252	2824	40	55	3244	1838	1823	1188	988	1389	862	2133	526	279	938	1454	2709	1499
epitiostanol	-0.227418	0.00303675	45	2309	1888	3043	3149	306	3219	3016	1184	2902	3080	837	851	2908	2044	3213	54	731	1960	472	3142	2111	1989	2890	2888	2972	3108	2849	389	679	2694	3045	3002	358	2382	717	1378	2517	2920	1732	1426	2818	832	1045	3182	662	1071
fusidic_acid	-0.227378	0.00304353	3116	1181	2628	1098	99	561	2959	2614	3019	1697	2658	2894	1251	1714	1922	1068	529	1102	3056	2325	3042	3180	2878	2070	1431	2441	1380	2985	3138	2099	1111	3195	2544	3251	653	2656	2859	2254	2945	1170	2923	1238	7	2702	2915	1777	2723
valdecoxib	0.227378	0.00304353	302	3065	194	2447	1168	852	259	72	4	623	164	437	635	897	1729	649	2655	2181	375	743	46	1486	457	199	1561	493	1403	2915	212	2446	2096	1914	83	133	445	2643	931	637	2520	337	568	312	1526	645	994	2026	824
iobenguane	0.22732	0.00305373	2848	453	1710	1218	490	1885	60	1260	68	2573	1401	2104	656	1510	2071	2467	2506	548	900	786	138	1186	520	827	955	2881	2607	95	342	232	2762	843	927	1255	3150	680	751	2782	602	1158	491	1648	2195	382	437	2873	2323
pregnenolone	0.227251	0.00306567	604	512	475	1173	3018	2542	308	2229	416	2483	2915	126	1152	2019	994	2815	2803	1229	2668	9	423	2145	1748	84	2089	357	2547	1959	830	314	1925	572	2658	3123	1239	90	492	1275	309	787	2696	323	517	1777	124	1865	1312
resveratrol	0.226734	0.00315747	165	1807	2656	426	420	526	3010	347	3224	2979	3161	3204	281	491	3114	2773	1088	609	415	21	3184	1328	2464	2962	2490	753	1993	1117	578	301	236	2905	2771	60	2681	2455	2184	369	329	3008	1636	650	1383	667	568	631	731
proadifen	0.226616	0.0031786	25	243	16	2084	2926	1365	518	1162	2371	1296	2	88	485	186	28	387	3081	736	3089	3054	51	440	591	181	754	908	488	20	3180	662	1971	835	1642	1042	1242	2526	2020	681	33	8	1034	780	1138	549	1327	1571	1137
sulfafurazole	0.225971	0.00329719	3035	795	1829	1431	679	1040	1469	863	719	2742	760	568	3238	2541	973	169	673	2116	237	161	236	1086	211	2893	2971	619	286	1711	1179	1452	1365	1796	2640	140	2448	2549	1467	1289	196	2394	1846	962	573	1638	2647	2570	1541
geldanamycin	-0.225854	0.00331919	191	2888	720	2236	2913	829	96	85	2440	3196	3176	2876	645	3073	3095	3167	1028	3103	3121	3243	2949	3202	2948	3149	584	2276	1242	1075	2847	2813	1368	2488	1850	24	1230	1536	790	123	1559	3085	2348	3151	1131	446	2190	2241	2379
methacholine_chloride	-0.225835	0.00332286	719	1530	1909	3035	3086	364	493	41	2734	1437	342	2841	2317	1245	297	2879	3193	1589	3211	3252	376	2110	3110	3246	3092	2109	612	1649	2957	2746	1220	2428	2298	25	2341	2831	2767	492	1782	2925	2871	3004	1707	1098	862	1998	1104
clorgiline	0.225678	0.00335243	602	1334	298	873	623	1368	721	2276	2714	361	392	1577	2121	531	87	1167	1230	241	2107	225	354	103	3075	2796	117	205	92	407	2291	1280	2406	347	262	2967	888	2174	1274	3125	939	898	1719	980	1323	1182	1858	100	1021
6-benzylaminopurine	-0.225492	0.00338786	2987	596	3206	44	2666	1076	2970	2753	742	3254	3260	1924	802	2868	1356	3164	1106	3078	2675	650	1082	2206	2842	2997	2636	109	2708	1510	94	624	1713	2239	2361	3108	619	2668	2885	1618	1855	2557	2598	3192	1080	2886	2495	658	2804
gliquidone	0.225092	0.00346548	3050	2242	1136	200	1755	1108	2832	2685	1491	2519	584	814	326	32	2893	1126	1913	3185	1360	3066	493	1770	1690	96	1086	541	2308	408	1967	1102	1646	264	1166	767	1727	2868	19	442	755	2145	1838	1098	2202	1056	827	803	1613
bendroflumethiazide	-0.225063	0.00347122	368	2133	2102	2451	1142	1254	2806	411	1397	2985	1573	266	3061	2316	3148	3181	1384	1297	2353	3051	318	2349	855	3201	590	1968	2485	885	2602	1021	532	3010	3253	256	3040	2315	2484	2275	2644	3153	854	2548	420	2009	1433	835	1498
benserazide	0.224535	0.00357612	2756	165	1835	1728	2620	2605	2930	2625	3238	21	216	177	2306	1242	809	108	210	54	2289	121	399	125	453	3025	86	796	60	673	1099	2295	2432	582	1727	3122	1494	555	2260	798	2726	144	811	1415	423	1198	486	2563	2081
chenodeoxycholic_acid	0.224154	0.00365368	2478	1750	537	516	2720	2853	1538	3238	354	276	2691	2670	410	1020	1966	263	66	973	1594	2278	402	669	1898	2983	15	2759	1618	1345	85	861	3204	2538	1715	3249	1917	30	626	252	585	890	416	277	588	540	601	1135	894
clioquinol	0.223968	0.00369203	8	120	401	2300	720	2383	12	165	2364	126	57	31	2736	723	77	2895	2013	1072	2748	497	507	186	2671	3065	1063	934	871	32	2763	1233	251	1591	216	366	17	3115	1198	2184	412	354	1433	115	465	1557	358	773	1753
scriptaid	-0.223655	0.00375745	2691	1549	943	2763	37	6	3251	3084	3119	3249	3234	3187	2535	1998	773	3199	2979	190	975	3188	3063	2834	2755	13	486	1117	705	2211	3197	2492	657	3172	1086	3207	2512	2772	1310	383	1650	1810	3162	1434	333	241	3108	961	1065
neostigmine_bromide	-0.223323	0.00382813	1209	183	2701	1604	1094	650	3139	885	1182	3016	3118	3252	2328	3050	1111	3262	3015	2912	3135	3203	1441	1853	2247	1911	2922	2138	2388	2473	566	1059	1132	2522	2911	1021	2469	3185	3129	2839	2253	1141	2518	1034	1381	2269	871	1082	2287
staurosporine	-0.22302	0.00389364	230	1512	1802	1913	2610	1666	3018	1336	3221	3162	3251	3233	1001	3194	2928	3145	1193	2934	821	3041	1980	3229	2717	3244	3196	2845	581	2320	3122	887	129	749	2354	193	2923	1133	2796	2558	2179	2080	3106	2730	509	266	2832	1555	1669
trifluoperazine	0.222991	0.00390003	7	1003	36	2444	3025	1433	3151	3016	2408	707	1559	448	703	381	421	80	438	1012	131	657	360	570	1146	691	121	1872	714	285	3148	367	237	2310	457	3191	1278	2899	1381	910	378	644	3103	2929	227	22	2753	1607	2911
5109870	0.222971	0.0039043	54	1909	1806	1243	33	799	3238	215	3172	3121	3206	3036	876	504	780	3200	2667	3112	604	3231	1220	222	2704	3245	630	368	1089	152	3222	133	102	2202	1139	45	2102	2959	433	40	543	816	136	2492	75	1419	653	52	249
homosalate	-0.222571	0.00399274	496	2791	1052	2565	30	2653	3164	311	2056	618	3018	2970	2507	3203	2660	3182	2328	1408	3128	2940	2156	3257	1992	2965	228	3177	1517	1995	3246	767	832	3098	3239	1283	1480	2850	2650	2441	2209	2307	2980	792	1987	1994	2942	1307	56
anisomycin	-0.222395	0.00403215	86	2465	102	3104	39	447	3225	3007	3161	83	756	21	2469	2930	1563	3090	3012	776	1312	16	2598	2785	2627	3216	859	1300	2078	234	3175	3039	2853	2097	1030	3166	333	2765	1102	265	1629	2430	864	2846	737	1890	2700	2923	180
ceforanide	-0.222287	0.00405641	2760	2274	1568	1241	2752	441	3155	74	2853	3216	3260	1984	3078	2873	2583	2984	291	2830	2848	3027	2052	1887	2706	3115	1414	2728	1048	651	2441	2515	755	2565	3156	360	2140	1760	2252	1770	2513	1103	1847	2673	1525	1240	2406	1410	555
methylergometrine	0.222287	0.00405641	46	2785	30	2175	946	109	1267	21	2670	848	446	299	2761	3035	769	794	2973	1389	707	1192	3083	651	1955	2322	263	1510	975	605	2390	1124	997	42	777	112	842	2668	2048	1586	2227	685	1857	896	303	1116	2275	1956	247
nystatin	0.222268	0.00406083	2445	3011	31	145	3108	1095	821	629	1104	1284	798	708	2673	2040	216	1557	1021	518	1547	114	20	892	248	2947	704	221	3141	707	2886	1923	2582	308	595	3110	1150	1226	877	1174	1765	2155	1730	68	85	57	53	922	731
phenazopyridine	0.222024	0.00411652	2852	2670	53	2594	3181	1244	3196	3135	2750	500	217	1200	629	528	189	158	174	661	1620	10	180	31	3090	2721	1370	326	2948	1505	561	131	968	2375	316	3207	786	2894	1538	235	557	2635	796	1350	799	279	2708	420	2252
SC-58125	-0.221867	0.00415253	3142	2839	598	2734	1480	549	3100	2270	2393	2444	2046	1785	1301	2285	2133	1809	1972	2043	1831	1577	755	2588	1651	3113	3195	721	2738	1772	2872	3203	700	736	997	3076	667	1765	2331	3205	1615	2775	1609	3250	2401	307	2960	3166	3189
ethosuximide	0.221398	0.0042623	773	661	1849	2245	110	35	1296	872	1740	332	196	401	334	1389	863	86	685	1867	1725	20	200	345	742	2118	1798	629	2542	2876	1106	2399	2096	3038	215	225	702	2545	141	246	1977	3203	433	1237	1620	2089	2748	2845	1212
minaprine	-0.220978	0.00436289	2415	2045	2754	712	169	1846	3255	3119	2810	1829	2111	2350	3128	2677	677	1283	959	1069	2717	676	1266	2793	2956	2755	3211	3173	2795	1335	2530	2454	3075	2995	2101	3080	2119	388	569	2978	2302	809	1059	1840	791	196	1669	2042	2808
butoconazole	0.220499	0.00448017	12	1238	1647	671	3168	657	2885	248	2901	2384	2528	2941	2241	2126	2559	3194	2247	146	1160	163	2829	522	1401	3236	53	547	297	1920	3225	438	1236	3190	510	139	1635	2047	1884	61	188	194	199	2192	618	255	2180	575	3055
naltrexone	0.220304	0.00452886	2596	404	460	842	1238	1185	302	3075	2152	570	2457	1447	831	3183	876	701	67	551	1657	11	2059	1381	1604	97	316	2143	1511	64	5	1593	3249	31	2263	2878	1342	147	1026	611	2942	365	126	1018	1197	2941	1164	1221	2161
Trolox_C	0.220186	0.00455831	1046	2089	471	138	147	862	2442	169	1045	316	92	67	134	1596	562	1525	508	572	2227	2726	37	2303	2027	2080	890	2289	22	1991	2385	1566	1266	1736	715	453	1254	1942	2276	43	1746	609	615	1776	1258	2000	1302	1997	2097
vorinostat	-0.219893	0.00463271	3148	733	1761	1879	120	23	3253	3120	3197	3251	3232	3034	1600	1417	2380	2808	1480	1944	880	3218	2968	3016	1537	3224	2895	2025	1472	1831	3222	980	300	2868	1731	2980	936	2609	1246	133	1822	3055	2933	1541	1147	65	2940	1644	1321
blebbistatin	0.219864	0.00464021	27	1601	72	1731	214	2163	155	107	1512	154	97	361	1635	1771	354	77	3175	2312	929	3235	485	388	3106	2960	1009	185	2886	2237	3199	438	3140	1425	1300	20	2318	1013	724	436	650	1132	273	1602	2471	356	654	1898	1451
dopamine	-0.219805	0.00465524	2752	1791	2718	1656	232	2942	3256	3231	3157	2894	748	2793	3065	1881	1129	3255	992	2069	705	2999	3241	2441	976	3208	2233	2854	333	2117	3163	1088	95	2349	467	3230	3041	892	2634	3237	2553	2844	3249	2401	1518	1242	2248	345	2364
Y-27632	-0.219688	0.00468545	572	2794	1224	3259	2817	2421	282	2549	731	340	892	2798	2052	2567	1646	707	1621	759	2420	3256	1970	3146	3251	3233	672	1788	2130	1876	1424	3158	3225	2940	1726	401	3036	58	1794	2354	2514	2595	2444	2661	3022	352	3248	3099	2055
copper_sulfate	0.219327	0.00477971	80	370	139	60	2858	1659	671	451	920	1084	2913	426	1346	493	1280	1334	2471	631	606	799	578	1640	153	2506	2492	184	936	1746	735	619	765	1853	2419	3085	1407	749	2878	1826	795	2726	3116	1898	266	634	49	74	1070
thapsigargin	-0.21918	0.00481842	2786	2333	2231	3051	46	2698	3236	3173	3194	1725	2663	239	2237	2321	929	2882	2885	159	785	92	372	2771	2908	2969	188	2790	2336	1695	2883	2827	3145	2124	219	3238	2559	1031	2987	70	207	429	1583	1941	1933	1535	3128	2711	735
Prestwick-559	-0.218682	0.00495219	1754	245	221	3169	223	921	2919	1714	2860	2285	1285	1472	3148	2204	360	699	3158	547	2839	1362	2323	2417	3103	3223	2275	397	1281	2384	518	2281	1411	1684	2032	2964	1328	1261	2891	3154	3078	2961	1369	289	2439	1963	3110	2658	2094
Prestwick-983	-0.218623	0.00496814	2991	881	915	3133	893	2355	3176	3162	639	366	1184	338	1032	3152	753	782	966	988	2918	69	1631	2069	1499	113	1279	979	2586	2378	918	450	2657	1106	112	3236	3057	295	121	2785	3240	2914	3191	1316	3182	1283	2799	2889	2840
oligomycin	-0.218574	0.00498148	3151	1175	465	1672	52	199	3216	3235	2937	74	768	198	2408	1286	815	3079	2473	2216	3013	3163	306	2819	3133	3224	859	221	819	146	3017	1566	2753	1918	1140	3245	2034	2727	2333	456	255	2355	3142	675	749	2428	2605	2492	1504
quinethazone	-0.218574	0.00498148	2758	941	928	2948	3007	1119	3254	3118	1927	2612	2947	3217	1842	3187	1646	959	1932	3237	1792	2935	995	2842	2149	3251	2970	3190	642	1365	2921	2074	2331	1350	3180	199	641	2510	3117	2065	2010	363	2442	1417	2571	2366	3258	2554	1496
bicuculline	-0.218525	0.00499485	618	3006	2268	1010	439	2543	2866	488	2429	2660	2781	2084	1190	2933	632	366	3239	2767	2101	3215	807	3031	1446	3124	2146	1868	650	753	2752	2442	893	2076	1287	69	2551	3237	2925	2978	1095	1251	2792	2823	302	836	2930	2817	1416
orciprenaline	-0.218486	0.00500557	283	2140	2197	1811	2290	247	3182	2630	2552	2983	2968	1936	687	2252	2153	29	104	2383	1498	3180	2018	2105	1696	186	2489	3038	1496	1214	3156	1999	1903	3139	2462	3213	2073	1872	369	2921	494	3212	1038	3163	759	874	1058	432	330
rifabutin	-0.218369	0.00503785	2475	1285	284	2152	57	236	3224	3037	3019	2284	2689	2234	900	3071	1215	3189	1853	2895	1969	3205	2922	2891	1033	3180	398	2116	229	955	3221	1232	2410	3114	468	3206	1418	3144	393	51	1791	1887	3063	719	863	949	2968	412	825
ketanserin	-0.218301	0.00505676	461	1297	2601	1509	571	409	2534	21	3244	3174	2700	3248	2858	1786	2579	3170	2574	180	3110	3082	1900	1094	2251	2893	627	3060	2921	468	2811	320	1986	2169	3070	100	1072	711	2581	3236	2095	2194	3018	926	345	2060	471	1933	3218
cyclopentolate	-0.218173	0.00509207	2937	2908	1399	811	2026	1936	996	1271	1918	2895	838	3092	795	1745	2110	3088	1871	232	1221	3252	174	2279	2779	2684	3185	2421	3152	2893	2848	1421	2615	1160	3095	3029	1506	3251	601	939	1544	3203	1664	1574	1027	2420	3101	2508	2397
ricinine	0.218144	0.00510025	1092	584	580	2106	2983	78	18	2408	731	2217	1305	1277	2937	538	101	52	76	1388	2133	362	2144	1225	2443	788	592	980	87	13	2691	1291	465	1507	764	2750	1545	953	790	1350	1019	64	50	1238	737	214	1636	1720	3195
propofol	0.218125	0.00510571	267	3156	82	435	2807	62	2879	225	2734	2726	3141	2780	1565	3088	1599	670	571	816	1706	1647	1996	1319	2150	3224	1012	448	290	47	583	1385	1157	1594	304	200	1322	2532	1440	885	955	160	1435	1257	2316	1491	3189	129	159
PHA-00846566E	-0.217509	0.00528046	3151	125	2787	641	909	2646	728	414	2891	2514	2327	2879	2094	2053	3130	2783	925	1111	1786	164	588	1867	3188	2903	2862	2972	464	2556	2014	1385	1681	1920	2969	2235	3091	2173	1803	2977	2408	2635	1902	1737	2847	2390	1906	2343	1509
Prestwick-972	-0.217284	0.00534562	2049	3018	2293	3168	2308	1867	969	2819	2322	959	1031	2948	1619	2637	2789	2584	3199	1958	2836	2952	221	778	2430	247	467	2627	568	1023	602	740	997	1330	353	2529	2399	2544	1410	2129	3045	3144	1155	1024	2879	2575	2793	1171	2937
streptomycin	0.217001	0.00542881	27	1963	2658	2399	433	764	4	949	988	855	2534	720	308	1501	1947	710	1489	502	426	295	3011	212	1162	437	627	2086	960	3164	506	663	2108	727	1315	393	2460	2775	272	438	1155	2718	151	2903	1317	206	2913	2248	527
sirolimus	-0.216952	0.00544327	1477	1098	94	2780	612	1257	2967	3063	3140	2298	860	1321	2642	2883	722	2992	2184	2911	2357	2836	996	2243	2051	3243	738	2787	1041	2565	2999	1573	1631	769	399	3212	1574	2315	2933	2693	2442	1288	2246	2030	2649	976	3209	1822	2328
colistin	0.216454	0.00559283	396	2526	2878	1725	2339	3027	88	3113	344	2433	2978	567	187	871	429	125	369	181	1154	416	139	899	1932	688	1808	109	1811	2086	110	2384	1297	3082	1484	3116	2259	988	1419	2659	651	2175	1239	582	481	14	255	2922	2112
N-phenylanthranilic_acid	-0.216395	0.00561067	592	273	1484	1481	119	360	61	2909	710	2381	2948	2791	184	2752	2793	537	3093	2473	2864	602	583	2086	1254	2956	2512	618	898	2739	3134	2816	1982	858	577	103	3129	1908	818	2221	1104	3133	3152	2592	2802	1895	2805	2766	2602
metampicillin	0.215877	0.00577053	3136	1190	1111	2947	25	1085	55	3246	79	726	19	2491	2695	622	221	1478	14	1205	244	247	176	22	87	323	124	2653	1746	89	1070	2567	1926	531	695	3241	2756	329	1212	1305	533	2984	246	17	1935	1882	2368	1968	2223
5114445	-0.215525	0.00588148	596	571	1683	1197	32	3056	3186	3157	300	2238	1222	2572	3030	677	1448	3226	2369	2731	2789	3235	109	2729	3141	3220	328	326	2747	125	3232	1996	432	2202	2745	3243	388	3074	523	2795	1342	2408	1279	2608	52	1944	2954	504	160
progesterone	-0.215506	0.0058877	144	561	1340	2392	3210	2771	3185	698	2743	2627	2982	2894	1166	2897	1595	2949	2123	1972	1569	943	677	3202	3161	3166	1593	783	1660	2633	185	2247	361	1473	3091	59	460	731	2956	3241	1266	662	3057	2965	304	1269	3144	2928	3262
ketotifen	-0.215193	0.00598805	478	3076	2076	3018	886	3166	2806	2911	1926	2731	467	1345	1097	2893	730	2861	2518	2850	2068	995	1538	2709	2166	1370	44	1170	1675	1006	2817	1294	2897	2640	679	3154	2908	2407	1049	1817	3102	743	1000	1284	2981	1811	185	1446	2263
streptozocin	0.21489	0.00608675	1322	2149	2715	1112	1094	480	366	390	318	328	631	1098	1188	1487	1904	2457	1910	913	1532	1464	404	415	440	2174	1484	430	1291	2012	2078	2770	1939	2045	1411	344	1438	29	495	337	535	1101	1804	466	2281	22	1680	1769	3196
pyrantel	-0.214841	0.00610281	407	1165	848	2768	639	2718	1032	380	1551	2848	854	2687	3245	2702	658	2731	2847	1078	1336	277	2539	654	1329	574	3203	1542	2569	1365	577	2993	1472	1712	3023	409	2146	3167	1477	2604	2996	1697	2421	2705	1809	2515	1257	3157	2697
calcium_pantothenate	-0.214832	0.00610603	2733	1229	2370	3038	563	852	2528	752	712	1232	83	237	2139	738	1558	413	1443	2736	1975	2226	476	1492	2517	2430	2527	2010	2785	3193	1080	2438	3040	2047	1131	2710	1807	3070	2909	2379	977	2943	2515	868	1682	1095	3060	3167	454
methotrexate	0.214734	0.00613827	1654	82	948	465	3075	151	608	301	1522	3224	3173	3260	2679	746	2439	3178	735	1310	934	692	952	2977	2099	2466	3106	556	2182	2555	631	1748	416	2121	781	57	906	2581	1791	1283	1212	2847	660	260	421	1084	359	510	332
sodium_phenylbutyrate	-0.214382	0.00625566	2068	1057	1272	548	2885	1600	2515	2997	2733	1870	1706	2693	1754	2181	3094	2577	2216	3083	220	2337	2249	2279	2628	435	3188	1147	1773	1453	1847	767	1134	2638	973	3095	2109	2743	2477	2163	2185	2813	2586	2190	2689	104	3054	768	2244
tribenoside	0.214226	0.00630849	1658	1332	110	2819	325	667	3118	3041	2704	103	87	27	3026	2960	752	862	633	247	1413	58	2818	418	3027	567	661	793	2288	344	1487	1579	2295	385	754	3245	2402	1590	1214	208	572	603	711	123	359	1146	1907	1419	1060
pilocarpine	-0.214148	0.00633505	1703	963	2351	2708	2188	3047	2262	3107	13	1589	2753	1437	443	3121	1861	2684	2620	2249	2710	777	94	3061	2062	1171	2981	2926	396	3020	475	1432	2227	2304	240	2226	2193	1709	1787	1985	2543	3162	811	2100	664	962	1601	2258	2535
asiaticoside	-0.214069	0.00636172	1553	2674	442	1701	3121	825	3225	858	240	3235	3259	3154	2000	3253	2999	2384	3111	2033	2629	2929	1012	2214	2619	2975	3175	3187	1112	2885	1446	2081	230	3223	3176	238	2236	1713	1688	2523	2518	915	1766	946	2419	1145	703	1854	2746
retrorsine	-0.213718	0.006483	957	1315	1581	2299	2375	2485	3085	440	3259	3229	3236	1322	1878	3058	87	1938	585	2698	2918	994	935	2507	2988	800	2798	1517	3044	784	2683	1521	412	3209	1655	11	1828	2700	2995	3194	1741	1675	999	3258	240	1018	3045	2195	3202
dapsone	0.213229	0.00665495	97	2343	988	600	2156	1276	1044	2981	1992	258	445	397	4	2062	249	2874	1046	811	1102	9	190	789	382	514	2303	1667	1517	3145	745	1090	433	2592	755	3016	1024	1698	642	986	2021	1405	124	1825	2274	3200	261	2647	3158
famotidine	0.21319	0.00666888	65	383	2005	1072	1074	535	733	465	215	2684	2536	799	1574	414	1546	2503	2993	2909	1152	98	1006	2777	1069	888	140	577	2387	592	2352	1018	421	2998	845	91	14	988	3131	751	1090	170	1869	3039	156	3124	3044	687	2006
cefotiam	-0.213102	0.00670033	1850	2031	659	2136	374	2860	3220	3139	2175	2626	2973	523	1685	2368	2188	3205	578	661	3038	530	3036	971	3050	2307	2114	1106	1758	1874	696	2149	2627	3186	1614	3189	1912	1865	2755	1498	1054	1829	3035	1335	1263	2959	2304	2515	2544
cyclizine	-0.212994	0.00673895	2993	456	2863	1457	2896	631	540	2906	1794	2568	2618	3198	1361	2700	2855	2880	3220	3141	2151	3262	2806	2282	1711	1130	1384	3132	757	2609	811	544	714	2948	2094	3178	1689	501	1948	963	2980	908	3090	1421	2736	1627	2890	1469	2306
cefalonium	-0.212731	0.00683461	210	2980	2033	1218	738	3154	3185	166	2916	2509	3211	3262	1738	1721	3175	2964	718	3123	1021	3248	2822	2184	225	3143	3112	3114	1590	3166	2061	832	874	2848	3222	30	1923	963	865	3059	2127	415	2520	3142	2836	1612	2026	1926	2104
7-aminocephalosporanic_acid	-0.212613	0.00687752	1144	1237	1938	839	399	343	3031	2952	3155	3203	2698	2155	521	2788	1850	2499	1374	2237	391	3214	2691	1930	2019	3232	2947	3252	683	3118	2899	1375	55	3026	3186	2210	2593	3049	857	2908	2379	2289	405	2922	997	118	2730	401	2980
benzocaine	0.212535	0.00690626	3106	115	2065	371	68	3025	695	2837	1077	357	1396	1037	2970	468	2018	171	1259	713	1283	219	1267	392	134	664	2361	198	2932	2206	629	758	2815	4	383	3246	1653	166	2358	438	922	2013	1014	1566	1349	2204	659	266	2355
betaxolol	-0.212369	0.00696771	2989	925	864	1656	2720	1114	3253	1108	2137	937	2622	215	2600	2832	190	1738	3186	2272	3249	3255	2361	3218	2663	2931	437	2260	1399	2232	3142	2473	2904	2731	2021	212	1175	3051	1005	3102	1934	1507	761	2566	1504	1051	2950	684	316
alcuronium_chloride	-0.211949	0.00712536	130	3129	772	2004	2891	2150	3255	896	270	784	2459	3075	565	2918	505	3251	2770	367	2515	161	2491	3109	2615	3087	2442	67	2335	2669	2597	3043	556	3084	1888	60	145	1049	2648	2042	3031	2802	2284	2893	196	2008	2204	2405	1149
protriptyline	-0.211773	0.00719231	149	1302	433	2717	157	204	3102	2729	3134	1476	198	972	228	670	256	3061	2995	1963	2041	3006	1563	355	2984	3190	590	146	1011	34	3161	873	2968	2645	324	3105	200	2840	1101	704	486	2333	2941	445	407	666	3058	1292	2815
midecamycin	-0.211597	0.00725984	2818	174	2313	2533	2662	53	145	913	1232	1984	2100	1054	3248	1799	143	1823	1902	3209	3093	1910	2174	2761	2825	22	3079	1060	3254	2279	511	2940	1135	1652	2549	584	657	2353	3167	2513	3233	2620	791	2407	393	839	1919	2396	190
carbenoxolone	0.21146	0.00731276	2091	2690	1961	492	3173	1814	3017	3222	29	3134	2247	187	2923	2044	1642	2297	100	2012	2359	1793	2246	2441	1298	150	497	3067	1955	1150	326	1275	993	908	1791	3185	1387	526	1907	1416	950	1410	1173	456	323	55	791	1949	679
diethylcarbamazine	0.211275	0.00738514	956	1516	1202	2640	733	2511	2694	3093	1251	280	91	75	858	2296	374	1306	1486	834	543	1477	870	1379	1086	461	2327	1466	3054	1795	157	2767	2548	963	830	3112	533	138	2221	2360	2129	6	578	87	230	843	814	482	1890
dexamethasone	-0.211187	0.00741965	3043	2756	185	2292	2857	2184	1385	3251	3006	2844	2708	3068	1191	2686	3198	1006	1388	1887	376	2041	2932	1107	2527	2326	3236	3218	3246	1812	1320	2060	1421	2508	1867	3209	2905	1563	174	2425	1990	3026	1635	3108	2692	871	2900	1068	1963
calcium_folinate	0.211099	0.00745431	2838	2181	578	373	3138	2876	2841	2832	2530	3174	3245	1686	178	2023	2873	1916	1541	3171	110	879	2857	1091	1072	236	2209	149	2937	525	531	1084	1754	1609	30	3227	549	372	600	95	223	2371	1835	2740	23	1831	9	31	634
mebeverine	0.210522	0.00768519	2842	236	144	2599	932	303	103	3211	2153	5	1	3	441	2336	373	3129	1484	190	64	1428	2151	106	450	3157	476	2831	1773	1561	550	2828	2725	8	515	3201	2325	2122	831	1341	1816	934	1037	1252	2867	76	3128	3067	2757
theobromine	-0.210503	0.00769313	431	2664	761	3133	2849	2954	2625	505	339	2318	1735	79	2733	2364	964	1037	1719	3084	2414	161	3142	3056	1928	151	1780	3049	2361	2897	168	1284	2645	996	2258	304	2848	538	3211	1618	2611	215	3194	3202	2913	2242	3114	2898	1737
proxyphylline	-0.210346	0.00775692	299	375	2220	3114	894	156	2397	1056	62	364	205	2707	2647	2871	2155	1197	2501	544	1801	2292	2778	2460	738	904	2712	2357	2317	2609	2951	2797	2680	1923	3056	223	2006	1795	143	2729	3214	2684	593	2689	3006	899	1892	3243	2136
5162773	-0.209897	0.00794299	50	3048	3005	3113	209	2966	3253	332	2737	1146	2748	2863	1976	1143	3208	3239	1917	2711	1866	3184	3213	1589	3049	3252	2614	1209	1168	2397	353	690	676	2537	3067	93	3015	2350	883	1059	295	375	199	1975	118	704	3053	2879	1646
equilin	-0.209457	0.00812894	2505	359	2500	1358	2986	2971	2671	2656	1651	3144	2594	2991	2305	1175	2062	2285	1417	2047	1316	3121	1053	3119	1068	3227	2548	3156	1786	2141	3244	3014	511	3223	2624	3045	3049	975	2113	406	367	1655	867	1843	712	2694	1538	2552	2739
hydroxyzine	0.209252	0.00821706	10	2142	1424	1961	1202	1521	47	839	1112	1522	512	441	271	557	40	655	2539	2529	414	544	740	1383	2074	2560	102	2010	555	875	1768	152	1515	369	15	1429	993	2107	656	2743	456	457	475	1910	2195	2397	207	361	1781
metanephrine	0.209193	0.0082424	102	24	2635	1600	12	563	2448	3104	185	908	923	681	1150	962	84	886	1848	1326	1638	2294	949	1479	3005	865	1653	4	1102	442	2429	57	539	2899	1426	3157	1716	555	774	832	824	207	3192	1244	366	3180	240	1574	903
1,4-chrysenequinone	-0.209183	0.00824663	33	354	417	2271	2850	222	3109	29	3209	2681	2775	2501	1457	1459	2895	2679	1928	3067	1130	3168	2692	2121	3011	3226	2444	2250	288	1170	3253	2552	987	2349	2639	15	149	2923	2115	45	320	3010	2563	1723	333	2997	2990	220	1750
kinetin	0.208929	0.00835729	1542	1606	1804	2915	30	88	540	2550	2481	119	36	661	708	1800	49	1502	2530	2995	3037	1075	1010	161	204	2313	2101	231	2809	107	3191	2397	2352	305	645	2559	2633	251	3155	292	238	37	1716	1361	633	205	2848	3044	206
flunarizine	-0.20889	0.00837444	737	2400	953	3181	229	2979	2606	3156	1054	1157	3080	657	3245	3180	575	3021	2542	2126	2351	2795	1251	2441	3024	1537	1528	1549	1050	205	3240	2633	1716	2890	3182	3059	2739	2946	2442	1825	1444	1496	1602	2668	436	359	2846	1629	937
kawain	-0.208851	0.00839161	564	2174	1345	537	122	1403	2980	3014	2653	2248	3085	3129	694	1475	3092	2572	1844	3087	3199	3192	805	923	2724	2366	2848	3003	2147	617	1482	1294	2926	3156	2710	3010	3089	2495	486	524	302	2426	1641	2787	2209	1172	3149	900	1111
pivampicillin	-0.208226	0.00867083	1950	1487	125	2861	883	2495	2146	661	2210	1468	581	1474	949	2588	1179	2407	2703	3200	2145	2951	1481	490	2198	2583	1104	2695	337	94	3166	1791	279	2265	2247	2691	2478	1526	2504	2335	1787	1615	2577	2160	3037	1937	3012	3217	652
0317956-0000	0.208197	0.00868413	2998	1561	2920	1271	359	618	1242	1269	1024	1053	571	705	2062	1689	1697	536	5	1253	309	288	2632	8	85	2381	613	645	561	1863	507	1550	1631	3	2575	1119	872	2815	821	2079	130	1998	2314	256	1581	2	321	2245	278
amiodarone	-0.207942	0.00880011	1030	428	540	2313	1941	2464	2897	254	2481	156	361	572	1613	808	2297	867	3218	2604	3021	857	3006	105	1500	3113	815	1417	644	2321	3133	2786	2310	300	2402	51	1734	2670	2631	760	2668	839	1867	3131	2462	333	3145	2687	758
HNMPA-(AM)3	-0.207923	0.00880909	19	1895	2399	616	2663	2919	3246	3011	2933	1354	1536	2734	2141	2928	591	3179	2576	2701	1366	289	2732	553	1639	3070	902	675	429	883	3153	2505	2387	851	2713	18	1318	2820	2353	2418	245	997	2195	3015	74	1580	936	378	2915
metrifonate	-0.207649	0.00893568	2829	617	2999	2725	873	2879	2981	2760	2875	2213	1232	2995	810	1948	2498	1745	2729	1767	2398	3146	186	1468	2654	3001	736	2622	828	1086	3035	1183	1227	1731	861	71	1637	3231	2284	496	2165	2705	3082	609	2557	1825	3110	2439	1473
paclitaxel	0.20763	0.00894479	2649	565	1998	382	2823	723	465	552	22	2402	3031	578	1748	893	164	736	2460	1715	1425	165	2547	2771	2097	1340	901	781	94	264	66	2045	67	1777	1209	145	1120	1989	2106	965	960	2631	255	3058	109	608	2072	14	719
lorglumide	-0.207522	0.00899502	734	1858	3013	2678	134	1610	3255	164	2862	2510	3083	3054	2801	212	3130	1954	418	2030	707	2980	1735	2315	898	3246	2656	1074	1998	824	307	1796	1079	3135	3156	18	1827	2621	2859	1328	1488	2420	830	2394	1244	872	2936	2237	2233
tropicamide	-0.207366	0.00906854	1321	3196	3038	1849	1864	230	3212	480	1421	3166	3186	3039	3198	1086	2275	2567	977	1866	3082	3137	332	2655	2730	2992	2644	2550	3072	2835	1541	915	975	2983	3251	468	2723	1493	2265	2028	1274	3003	1481	2750	231	3009	2483	1826	189
phenanthridinone	-0.207317	0.00909162	3199	932	1586	2295	26	2568	3112	3115	256	3097	2436	2896	1692	415	2829	2787	122	1089	1142	3237	2567	2396	3087	3162	3117	3086	3185	2033	168	1103	2815	1474	554	3247	2465	2297	3132	2344	285	2821	2456	273	3202	2963	2880	2707	127
0316684-0000	-0.206633	0.00942048	2994	538	2194	2169	2412	1421	2342	3148	360	1217	995	2762	2828	712	1000	1050	1813	1374	3239	2679	2541	1007	2573	278	2863	2779	1422	3124	3229	2633	1987	2039	1704	2778	823	748	2857	1396	1637	1994	2574	3187	3242	1347	428	2749	1568
tetraethylenepentamine	-0.206418	0.00952604	459	119	1672	2371	1214	2901	2624	2648	2526	1983	2957	1097	3177	3170	3233	2607	823	2807	2877	2932	2965	1703	2500	3115	1809	680	1930	3214	2407	656	2679	2059	2496	1685	3058	2129	529	2672	176	3194	2818	408	1014	956	2768	435	1160
iocetamic_acid	0.206359	0.00955501	2834	1440	709	1073	3153	3158	2619	3146	137	3121	2633	1988	405	1845	1465	2698	1968	1738	402	362	2671	1514	396	2	933	94	2598	1262	10	925	921	365	71	3196	1072	896	189	774	2750	769	1766	1984	2603	1071	289	843	873
hydroflumethiazide	0.206311	0.00957922	2162	1035	2837	2735	1443	1440	3237	2993	3077	769	2469	1633	2624	1328	742	294	352	13	2886	117	714	1237	2889	493	2403	278	448	2677	853	59	289	554	198	2597	607	1739	206	2811	516	113	451	1175	1319	926	447	1858	1033
procainamide	-0.206262	0.00960348	2849	2796	323	2153	357	695	3111	112	2975	1965	2659	1131	1157	1250	2998	2848	2590	413	2258	3259	2974	1191	3121	3023	3092	3028	3037	2115	329	1895	477	3200	2491	2304	1043	2198	2154	2834	2905	1168	2126	1686	1061	2412	2760	2184	3006
diphenhydramine	0.205978	0.0097453	2677	1117	596	180	3153	840	1905	3227	471	1757	581	629	2524	2304	3080	152	156	197	1571	75	639	424	1351	243	157	2293	507	2048	2097	674	2151	1732	32	3238	1076	1431	672	1801	212	1428	2856	785	1373	406	458	1345	2429
mebendazole	0.20591	0.00977982	253	1612	102	1659	109	547	3158	169	1304	692	1768	818	904	1552	404	1056	1307	1537	803	733	431	376	1953	410	982	342	407	236	1713	696	1535	893	148	1051	2404	701	287	2134	1478	2117	1372	1912	657	899	564	1596	1392
raloxifene	-0.205783	0.00984421	225	1337	424	2545	969	113	2487	3224	3179	1147	693	441	1885	2515	404	3127	2696	1695	896	106	2602	911	2783	2904	2496	539	642	1999	3145	2771	1486	3079	3074	3254	1443	1459	369	77	2997	973	1617	2972	1893	279	2961	1702	1645
lansoprazole	0.205636	0.00991899	1213	326	801	1585	2525	1545	2471	357	2381	2378	641	2491	2107	625	2806	263	2074	2945	558	70	1152	672	248	3261	853	397	650	1227	44	347	346	573	2213	9	2738	855	2058	457	2464	883	983	2030	2390	290	363	744	1495
5252917	-0.205421	0.0100296	475	1183	42	3142	196	535	171	720	401	2085	768	1647	2830	876	84	1111	3155	2918	2849	3237	334	2761	3171	3208	1042	1503	1367	1270	3215	3040	2788	3107	2304	85	984	599	2296	3195	1540	2385	2187	609	326	2978	3032	2797	1728
bucladesine	0.205372	0.0100549	1258	1939	2220	495	2523	172	329	1494	784	1790	3110	2732	629	2896	1227	515	546	494	3117	3171	2176	2938	1961	480	2804	152	2720	2768	900	779	2690	1331	1050	590	2308	31	1144	448	903	2886	3039	1283	360	1182	160	2440	2593
tyrphostin_AG-825	0.205216	0.0101362	364	1588	2103	213	143	399	3242	112	2963	3246	3255	3256	3201	163	2305	3233	2828	3089	2446	3258	2226	904	2199	3248	3133	1956	2364	742	3240	332	62	1747	2125	32	1285	2676	2608	418	297	2638	3076	305	300	1958	362	431	1048
melatonin	-0.205001	0.010249	1355	367	2766	2695	2635	429	2956	2043	2186	2028	3168	3198	2397	571	2712	3243	2297	194	3071	2065	2864	2732	2380	331	83	2650	2030	632	2156	1662	1642	3183	1655	2613	603	2260	1283	1744	2985	2299	1803	2291	1625	3016	989	407	2614
5255229	-0.204884	0.010311	182	2769	1004	2557	2939	1360	2803	655	1626	185	1002	292	2953	240	467	3135	2449	2801	1919	3043	1257	720	2771	2885	131	591	1209	876	3199	1891	3245	2889	1499	410	1317	245	3057	1569	1757	2195	2077	2814	2678	691	2377	2661	2811
hesperidin	0.204845	0.0103318	655	2169	2107	1207	282	375	3172	2695	3049	736	352	79	1319	2123	232	69	1469	559	212	2427	3065	799	2475	3097	50	2686	152	624	1098	11	2992	899	1952	1065	498	221	773	995	569	145	3116	789	2566	420	1309	1589	2181
azaperone	-0.204816	0.0103473	419	914	948	827	108	513	2367	792	1647	3242	3261	2955	1410	2372	2015	3147	3020	2287	439	1571	1090	3215	3195	2869	1672	2505	707	2293	3109	191	659	2839	1319	906	2828	3178	1951	2485	2449	2635	2913	2712	796	1789	2762	301	344
cycloserine	-0.204747	0.0103838	457	1071	2236	927	2929	3160	211	158	1877	2756	2214	3190	3180	1074	1131	3051	2593	2076	3170	3193	776	2023	2843	3199	2967	310	2760	1439	3230	1965	1798	2669	2660	29	2392	3038	2010	2017	2774	2321	3231	3256	101	2785	779	544	897
aconitine	0.204493	0.0105201	2489	1314	1734	1863	738	750	2752	3218	1882	2276	2780	976	473	2692	421	266	119	983	674	349	2249	630	313	2865	578	851	1543	317	714	1932	2874	558	111	3237	1959	2635	4	917	1393	1744	1028	178	1091	456	231	1733	2285
cefoperazone	0.204386	0.0105783	938	1392	213	652	359	599	157	3100	2296	477	424	202	3142	1039	112	353	129	18	263	2967	2492	260	1589	1442	516	711	544	52	3181	1388	2509	1865	1499	3168	2310	745	247	1552	2837	1680	227	1558	1439	1369	580	1104	716
F0447-0125	0.204278	0.0106368	26	1867	1377	228	2611	804	131	25	2867	3002	470	875	1196	1406	1802	3230	3220	2585	2444	3092	2607	373	2680	3180	1132	896	996	275	3141	170	128	2565	1045	15	257	1821	312	439	513	1644	2882	2864	362	1667	42	688	1199
tiletamine	-0.204161	0.0107009	3190	857	2703	3105	2288	2280	3144	3166	22	723	2527	442	2049	2975	1698	2330	2331	2864	1305	977	1568	724	992	3164	1023	953	1939	2443	278	1382	2442	2374	514	3047	3114	2186	345	120	2760	1663	1428	3197	906	108	2817	2834	2547
sulfadimidine	-0.204141	0.0107116	3109	820	646	1613	51	507	241	3139	2554	1158	54	97	3143	2030	989	3030	1251	1133	2993	2689	1118	2623	2200	972	1328	2988	1153	40	3070	2783	891	2044	2871	3260	586	2042	2359	1021	1074	1232	2395	2685	1040	2245	1414	3127	1283
cefotaxime	-0.204073	0.0107492	1974	797	2448	2081	418	64	2966	3067	2259	1792	945	2114	2487	2591	1457	925	1100	1688	1850	2216	1223	3202	3020	504	1060	1935	3114	1005	390	3048	2351	2869	2941	1163	2831	2572	2609	2171	2766	2515	134	3158	241	2755	1220	2039	1228
spiperone	-0.203956	0.010814	668	807	454	3135	179	418	3219	3176	3103	249	3173	2294	2576	3130	316	2971	3224	2859	3058	788	1150	431	3022	259	323	1827	2938	497	3220	2009	2547	2239	2471	3243	933	2894	234	1074	186	2867	540	1337	877	794	2969	1883	393
piracetam	-0.202881	0.011424	325	1268	334	2777	217	1975	3156	823	2300	97	11	1812	2945	2652	772	2721	3117	2840	3192	3222	388	3175	2960	2427	2999	1585	547	2528	3098	2370	141	2068	3100	324	2558	449	621	2581	2176	929	2876	246	1553	2234	2647	2875	1642
proscillaridin	-0.202676	0.0115439	70	663	1454	2910	46	303	19	316	3049	711	159	28	810	813	465	3203	3065	2900	3163	3233	1681	417	2268	68	685	2734	148	562	3248	2745	476	2754	2940	261	608	3018	106	1640	2575	1127	2948	2602	152	924	3090	3014	649
trifluridine	0.202646	0.0115612	188	664	1096	260	1198	1158	3105	25	3182	3169	3226	3167	400	604	1535	3119	385	553	881	194	2585	1478	2676	3100	2271	62	1747	1755	688	144	54	538	1090	346	1624	2644	2703	813	2502	2180	703	2883	65	464	478	171	1155
calycanthine	-0.202539	0.0116245	1064	2443	2272	2951	3210	623	3192	130	2433	609	2125	892	2335	685	55	2186	2116	259	2166	3158	3058	2640	2584	3075	696	2910	456	913	3040	2526	2747	2345	857	26	245	2463	1865	2002	550	884	2895	1314	1712	1922	1333	1308	2336
pirenperone	0.202451	0.0116766	1182	1763	1157	1413	2827	2653	183	3065	2817	108	298	360	1458	1638	1461	128	1712	917	469	122	907	375	551	440	1325	111	476	1165	244	699	3011	306	364	3046	584	936	162	40	421	477	1867	1855	1088	1502	71	1810	2450
harmalol	0.201884	0.0120172	3087	2139	2189	549	37	2878	285	2988	758	756	106	620	1405	2425	2696	2345	1597	433	1319	17	1336	192	50	61	1563	743	2627	177	1166	933	2928	1591	1171	3195	745	19	2507	1373	1331	2436	545	6	1996	1089	2900	127	2868
niridazole	-0.201874	0.0120232	812	333	220	2765	2310	410	490	2897	240	1926	1135	1641	1381	2388	2192	2567	2116	3177	3260	1803	1039	1013	2938	2875	2252	2049	933	924	1800	3044	457	1197	2907	669	2805	3182	1719	2992	1977	3013	882	3170	2069	3159	1615	3107	1531
sulfamethoxazole	-0.201835	0.012047	2427	178	2350	2564	211	154	752	2007	1053	2177	3170	2818	3090	1059	1444	2008	1343	2850	3198	3228	2139	266	2511	2875	2604	1552	1036	1452	3219	1965	1571	3229	3238	141	2728	3240	1912	2169	2382	860	231	2926	1491	1411	2479	788	1572
mifepristone	-0.201698	0.0121308	1502	1213	327	2073	241	620	3096	3224	3110	3108	2682	2723	1479	1417	175	2376	2688	1454	2029	2953	978	2161	2414	3229	2554	1735	2328	2836	3052	133	495	1366	866	3231	1401	2483	3082	2760	1761	1756	3161	2715	625	400	1880	3112	82
tomatidine	0.201356	0.0123424	51	1673	2407	1264	301	88	230	469	1996	2195	2191	3106	2500	242	1089	531	706	2217	2496	3242	622	3093	2329	584	3076	2052	3099	685	1587	569	210	2632	2864	23	678	3090	2239	3178	670	754	861	1948	478	1079	130	904	755
citiolone	-0.201112	0.0124957	1381	885	249	2731	1268	60	2613	336	2536	3024	2678	3115	1802	2979	1602	2816	3224	1613	2142	3216	1738	2268	2073	334	3020	1042	3021	1331	3203	420	1526	2932	3251	387	2624	3039	2149	2899	3091	1774	1881	2277	482	2576	3134	3143	1454
dilazep	-0.201044	0.0125389	675	975	194	2885	2742	238	83	3042	2819	3059	2603	2281	2896	2837	1314	1363	1825	2510	2981	2649	1474	2173	2457	2425	3030	2969	938	2871	2240	3140	1039	2366	1143	718	3019	2187	2401	1156	3206	686	93	2341	658	462	2520	3253	2016
chlorogenic_acid	0.200799	0.0126943	3000	1274	3020	1686	148	621	3206	181	2464	303	20	419	2339	1898	23	547	203	2415	3026	1148	19	725	1602	3225	1797	99	2032	1667	2670	2869	3121	734	167	3224	1168	1776	1036	229	2350	693	709	401	17	579	3249	509	40
cromoglicic_acid	0.20077	0.0127131	2253	2464	1912	3159	2842	2790	595	2302	439	489	887	499	2886	331	653	525	2386	33	2406	11	1382	518	53	529	827	71	2847	2578	2980	854	1000	1784	801	2964	395	2	99	2415	840	2161	1982	319	533	383	1104	3196	275
parthenolide	-0.200545	0.0128578	144	2122	3210	1253	119	580	3015	127	3200	3238	3163	2351	1878	1656	3239	3123	2874	751	1966	225	2834	638	2951	2909	2106	3039	593	1415	3094	1029	239	1527	2946	14	362	1866	1351	83	2350	2765	2910	3012	2297	1552	590	1865	2590
levonorgestrel	-0.200487	0.0128958	832	1668	1367	2173	291	1489	2371	230	2793	3083	1150	1898	2968	1141	1495	3081	2532	3183	3231	3244	1413	1855	2764	3198	2737	1433	2101	972	3248	1175	893	3122	2104	302	870	1276	2885	954	1087	2640	3162	2591	318	2417	2457	1361	264
Prestwick-857	0.20033	0.0129976	2859	604	896	142	3025	2765	637	3070	207	2492	2913	2727	1001	1551	3219	3154	923	1528	1653	157	3215	1083	1340	81	1906	303	1148	2778	22	2193	597	1909	528	3207	3131	930	2880	1548	133	1101	1121	1197	2665	333	2514	1492	2145
PHA-00851261E	0.200301	0.0130168	1816	1650	1656	2026	1119	1446	730	2922	1394	783	1401	1192	1815	2139	406	2017	94	74	131	648	2523	578	332	1566	535	96	823	135	1274	1654	2703	858	2595	715	1544	754	64	2090	777	3080	84	1452	757	24	1337	2160	1448
colecalciferol	0.200066	0.013171	1431	1368	1688	1664	284	861	665	788	2576	581	76	396	2617	69	200	423	494	2349	1249	1227	1294	118	965	2947	84	1038	1483	737	1097	1914	1569	619	952	3106	169	1273	2192	2031	1297	400	89	2336	2648	542	769	1846	3085
menadione	0.1999	0.0132813	18	1162	532	797	250	83	55	34	3069	319	2638	517	2816	2228	51	95	3210	3135	2910	3152	1811	2243	3004	3221	274	251	595	395	3254	1342	1115	2600	1422	22	167	2500	355	1874	1264	2042	2352	2260	40	502	533	360	1918
(+/-)-catechin	0.199382	0.0136305	2200	420	182	2441	2904	2526	55	2925	26	2630	1580	1080	442	131	428	2726	1671	1523	52	541	444	2102	75	486	2942	1181	3225	2577	362	1277	1125	165	2108	3221	556	1605	281	1730	920	2843	1409	1342	2405	17	85	1524	2705
edrophonium_chloride	0.199334	0.0136638	73	3014	1259	929	212	649	3260	23	1030	341	222	345	1847	1701	391	1593	2121	1671	928	461	2102	2205	1129	2708	2465	1754	521	660	384	802	782	370	434	15	1258	1382	2276	1635	1679	80	1240	828	406	429	2375	1769	1060
nomegestrol	0.199246	0.0137241	2756	564	1341	2545	2784	619	3109	2887	2976	487	2	333	1800	2864	655	212	1113	2874	1440	125	688	246	1479	3134	582	1590	2498	144	1631	3115	3170	400	1001	3244	440	3079	491	2100	518	3061	294	1507	2069	1034	354	129	2796
bromopride	0.198952	0.0139266	324	440	330	2767	587	215	320	18	2764	2867	2245	569	534	2325	1835	2435	2326	1398	400	3004	44	130	1066	3118	1113	490	537	576	2002	119	295	2802	530	446	1806	1115	1388	1984	804	1243	2747	1274	1170	454	424	1976	429
idoxuridine	0.198904	0.0139606	584	1776	458	1919	105	373	2528	2691	2633	2074	2742	191	754	2979	283	679	424	562	1047	2523	675	2066	1622	2850	1914	312	1925	1586	3073	485	409	1461	1675	1358	1954	104	842	637	376	2138	142	1384	926	1814	1774	12	1265
tolbutamide	0.198806	0.0140288	45	2558	1337	556	2884	1279	801	12	2204	2693	3077	3050	1352	1903	1842	3130	1125	2488	877	2814	2324	811	401	1728	2567	1629	2828	1164	902	101	224	2928	2564	13	934	1209	2112	2168	2870	3024	534	820	351	915	593	2717	109
0173570-0000	0.198679	0.014118	360	2370	1705	54	920	2553	621	310	3213	3246	3242	3111	715	1268	992	3220	1299	3103	56	3179	1245	344	1979	681	2838	343	2342	837	384	278	73	2996	870	215	2516	691	1754	116	205	2190	1874	2362	2727	1046	211	75	2560
trimipramine	0.198532	0.0142215	16	2655	63	3064	964	2224	1070	3025	2804	2712	1053	441	1978	1849	75	346	2796	1060	594	159	278	103	1137	2803	684	2784	1447	203	2773	1149	426	2729	571	3103	261	2468	173	2118	1074	69	635	2283	229	340	736	2503	2710
xylazine	0.198474	0.0142631	442	919	1174	138	2393	599	91	2598	2597	2631	2683	2844	103	360	51	781	2960	1040	1962	473	727	539	1448	3015	1136	2242	1455	353	2836	2015	78	1920	1610	308	616	1869	2895	2662	816	610	122	3259	733	1866	2644	1329	2248
probenecid	-0.197907	0.014671	2677	942	1502	3243	2786	287	3250	2821	834	203	2686	2437	531	2832	2451	869	1108	1717	2534	2654	2039	1449	2112	1017	2274	2145	951	3007	3165	3244	3228	1138	3114	49	2674	2182	3086	1354	1799	2235	464	2545	1451	398	3078	3154	390
ethambutol	-0.19776	0.0147781	2018	1641	2233	2445	825	2946	1792	950	3084	1364	2198	1363	2200	1765	200	2059	3107	223	2572	791	2167	2615	1716	2760	3227	2164	2989	972	2752	2388	1959	1587	1347	837	2031	1556	1695	593	2024	635	2790	2896	1435	2279	3173	1746	79
tyrphostin_AG-1478	-0.196812	0.0154882	3161	501	147	559	21	2924	3227	3200	3190	2952	2260	803	1897	742	646	3192	871	178	1911	3173	44	233	2548	3103	272	2936	2975	581	3175	253	2667	1763	185	3239	1554	967	1837	35	104	335	3037	80	3085	949	3182	2645	1060
molindone	-0.196353	0.0158432	2721	1557	2787	2534	31	1947	760	2891	2261	827	2218	1140	927	3017	2429	3235	1577	1654	2464	2436	3229	3020	1769	1701	3147	3028	860	1376	2890	3010	565	2158	2895	108	2164	2799	2076	1311	2904	3051	1618	1668	3182	974	3038	2676	2935
dexibuprofen	-0.196334	0.0158585	2699	225	250	1859	2222	2918	3047	2874	2375	328	5	577	3029	1394	1278	151	1521	2726	1659	2056	3150	131	3054	2943	1881	3034	663	2534	1709	1844	3097	1638	2202	2592	2526	1258	2509	2350	2959	2076	688	429	2564	160	962	2736	1103
etamsylate	-0.195982	0.0161355	740	2683	2993	1147	1067	2869	3204	44	3244	2336	2449	1925	1420	2023	2626	2814	2466	1718	1101	3256	3160	2681	2772	895	3028	641	699	2401	1851	1564	122	2821	2533	624	2198	3182	3149	3209	742	1771	1183	1442	1444	1046	2773	1914	2553
saquinavir	-0.195796	0.0162835	2890	789	2089	2513	895	85	1537	2922	1731	173	152	1045	3230	2536	1467	2522	3186	2921	2997	3053	383	1728	2113	1112	1794	395	202	923	2727	1337	103	1585	66	3163	823	2947	2991	1355	2213	2675	413	3208	2103	933	2583	1190	250
pizotifen	0.195484	0.0165354	685	1293	133	751	263	2224	3231	472	2176	2222	163	3065	1111	92	865	365	1823	208	1903	720	274	967	1453	3021	2301	1934	1832	1363	2839	56	2651	1167	602	3228	462	1302	99	93	101	716	2216	666	2388	411	3031	730	2568
STOCK1N-28457	-0.194917	0.017001	3047	3058	2058	2251	3083	264	3204	2207	2627	242	940	397	2667	1896	723	3019	116	420	2128	3009	2816	1024	632	2986	1263	3071	848	187	3254	3029	3102	2747	1553	2994	3131	1509	1547	1058	2113	2912	1655	1860	1388	1935	2958	3106	666
biperiden	0.194418	0.01742	2445	2297	1120	756	2922	2835	219	3090	1169	1417	16	770	1976	1657	157	2498	294	2507	1086	49	2313	597	1133	401	133	150	2007	1267	272	2125	3160	427	46	3222	332	34	670	120	1778	251	1336	1841	701	1119	486	1371	2947
CP-645525-01	0.194252	0.0175617	34	1018	1463	1242	98	1699	46	573	722	871	1318	2916	1953	1951	518	3201	3041	795	1306	3224	2138	315	2634	3206	81	574	589	1870	1861	404	234	974	129	299	421	3237	1435	287	1847	2243	192	2850	51	609	2421	1260	613
SR-95531	-0.194233	0.0175784	1459	1676	847	1168	111	744	3230	3030	3227	2902	2896	2107	1084	3209	20	3184	890	136	996	2930	1287	2945	2545	3100	2919	3092	2662	679	3181	1811	1822	2508	3062	1333	477	2960	1791	2587	1858	608	1327	1709	2002	2206	2942	1458	160
articaine	-0.1939	0.0178652	943	3087	2225	2481	3165	2891	3075	3141	2431	1710	3123	1345	460	265	630	2405	3237	3219	1699	2902	114	2562	3001	3009	2807	1121	1909	553	2420	174	778	2474	318	3244	1508	2747	750	399	2867	466	2726	2737	3020	2600	446	147	3124
leflunomide	0.193871	0.0178907	347	866	212	2696	240	106	3009	2280	2587	64	120	29	484	2488	528	2628	905	638	6	16	3065	667	2765	512	436	218	176	2245	2712	426	2984	880	178	919	995	2050	1225	1118	1430	2408	2129	1465	3140	2977	3146	735	2807
BCB000039	0.193822	0.0179333	914	297	2629	2862	2860	653	620	2616	3198	359	415	526	1889	248	60	2575	758	2666	3105	2930	1117	465	531	2362	2429	2273	1192	793	3184	2747	1826	527	385	107	534	865	782	607	215	1818	1002	27	1209	1555	3126	2088	1262
estradiol	-0.193754	0.017993	1831	2256	2780	460	1164	1878	2235	91	1529	3209	3181	2982	1860	2261	2935	2021	2015	2546	587	3180	2927	2956	3229	2648	3131	3146	3037	967	635	750	2244	2484	2784	743	3144	644	2970	148	951	2589	2275	775	3008	1272	2370	408	1640
N-acetyl-L-leucine	-0.193471	0.0182425	748	2039	667	1844	565	1290	2393	59	1336	3172	2673	3070	2031	3085	2327	2794	2291	3121	3117	3052	1364	3173	770	2993	1362	2527	125	1504	2841	2316	1108	3131	2071	15	1792	3256	2905	2222	2199	2694	1668	2689	476	2200	1953	1245	1423
enilconazole	-0.193431	0.0182772	1975	2068	2231	3104	2373	423	3148	3093	2185	3024	3043	2415	2710	1588	1734	3121	2823	2588	2544	3246	182	3174	1890	2411	1347	3221	2742	3146	3069	931	1682	2106	2741	2097	1405	2485	2731	689	1435	1713	1721	2163	1604	2151	2400	1025	242
amoxicillin	0.193246	0.0184426	356	2783	18	646	1789	461	2317	65	377	983	325	74	3054	2721	833	101	1954	964	2960	490	1249	1130	3237	825	299	1129	355	839	2877	1411	93	2893	1013	387	2823	2334	1343	2122	944	1293	82	1517	142	3096	1236	2142	115
nadide	0.193226	0.0184601	2858	2849	712	2873	2637	2874	506	3244	830	1507	2959	279	531	1457	1005	15	178	370	436	473	1618	689	447	122	2356	1058	898	1199	818	1516	1934	626	828	3070	2610	1604	196	3	2057	2368	469	1977	1668	40	2257	1789	458
indapamide	-0.193187	0.0184951	3237	1089	2078	2345	1711	46	3163	3207	3161	712	2280	959	1596	2396	2972	2854	622	2062	222	2949	2577	3082	1507	3043	676	906	2347	1292	3085	1944	3047	849	3199	3205	1384	2660	771	2083	2616	1821	1337	1279	781	1294	2135	1800	3231
glycopyrronium_bromide	0.192953	0.0187065	333	3098	486	552	1412	2451	67	604	2827	2874	2654	1702	214	1901	2905	2511	389	2496	1677	1283	3034	3178	1735	579	608	1074	1873	2992	535	528	862	2830	3051	722	129	2193	823	825	2660	2896	763	1823	1346	689	83	764	788
dehydrocholic_acid	-0.192865	0.0187863	3187	469	1430	2985	620	2156	567	3036	2738	3077	608	22	2976	373	599	97	2672	3016	2161	248	2170	2322	2067	947	1202	2920	2468	2961	2411	2605	1950	2394	3027	3254	641	3050	759	1431	3023	2651	3256	2147	2597	480	2165	1892	531
ronidazole	-0.192611	0.0190186	2241	931	548	106	15	2706	3165	2652	1373	1236	1055	644	2766	2509	1151	218	2990	456	3141	414	98	981	1940	3052	2584	1492	384	1166	3236	2259	1294	1959	2399	2807	1375	2561	3048	704	2406	2728	588	1819	2197	2565	475	2366	1455
meclocycline	0.192601	0.0190276	728	1773	1661	1632	2876	1500	568	229	1083	861	258	1677	459	2818	958	934	483	2176	1035	365	1623	156	218	449	486	25	3229	360	1707	2339	714	236	2126	3197	1572	2832	73	2624	1015	207	2873	3131	2101	780	91	956	2804
spaglumic_acid	0.192532	0.0190906	1308	1409	3117	846	631	2189	3026	310	676	2953	2428	2678	1389	1936	3096	2309	874	1326	502	139	885	1197	1621	692	2889	1474	2020	1641	45	597	913	615	1291	60	2261	1689	893	1756	3040	1841	514	1443	1226	2969	397	289	981
enoxacin	-0.19221	0.0193901	1962	209	1993	1296	1185	1128	3150	2360	2061	2372	2929	3066	2996	1272	525	3016	960	2762	1947	2986	2591	1288	1494	2215	269	2905	580	3176	3003	1295	3049	2499	1100	3076	835	1804	3198	843	2794	2186	1662	3233	2775	2920	1853	1759	774
amitriptyline	-0.191673	0.0198987	2967	2761	1267	2780	114	407	3214	3233	2215	2718	2834	3000	786	2798	356	3135	1849	1342	2600	3201	23	2522	3098	2917	1608	2951	2647	689	2706	632	1310	2711	253	3245	2227	2254	520	2408	2194	3019	1390	1172	1263	2724	2142	2237	831
loxapine	0.191604	0.0199643	78	993	115	985	1096	2064	1038	1794	1281	819	161	1221	1080	2549	699	193	2871	746	1339	82	1165	1125	2878	550	1124	123	956	1426	91	2733	1787	2471	136	3262	1007	711	1513	495	1408	442	2460	3226	40	2126	1196	656	2818
digitoxigenin	0.191467	0.020096	95	1308	224	1899	8	215	141	2896	678	22	72	10	1528	1734	378	1246	3114	443	3214	16	894	278	1235	127	601	304	359	257	3254	2714	1967	2005	854	2967	470	2413	28	400	779	1517	2541	1166	161	1341	2945	3184	1168
yohimbine	0.191458	0.0201054	2645	490	259	2043	1204	2655	2634	2062	543	1151	3214	789	509	2596	1349	241	2219	160	1412	304	375	1184	2873	560	2040	1977	2017	14	2696	3007	3194	1891	3193	1142	3255	454	1959	2197	1136	182	161	1337	817	323	79	412	1896
guanadrel	0.191272	0.0202855	162	2272	417	1159	1122	364	3250	2724	2499	1276	2519	1767	422	1519	955	2608	938	1924	1235	97	1982	1061	2125	404	1467	2149	1202	2697	335	1392	489	2980	851	3072	2560	1187	889	117	71	1802	2084	1084	942	1057	591	594	2223
succinylsulfathiazole	0.191223	0.0203331	3232	571	1186	936	2704	2888	3190	3212	3135	1761	791	497	886	1107	1177	3209	580	1327	2504	259	351	1519	1624	720	2025	581	2866	1190	971	1661	1538	381	1063	3223	670	552	2522	16	1026	371	1730	484	632	1736	1784	1169	2416
laudanosine	-0.191194	0.0203618	2045	3238	440	3037	3098	664	3218	2957	995	2252	2035	1007	680	1332	2554	2541	735	1358	236	438	241	3034	1819	2480	662	3028	814	3202	2114	2801	3249	3174	1951	3239	546	1235	3077	1225	1279	2999	10	1003	2129	791	3219	2028	2198
tocainide	0.191106	0.0204479	686	2651	1635	1613	1185	2806	299	3211	166	1247	1466	362	663	486	2003	2728	38	2683	384	1485	258	1407	321	295	3142	2908	2533	3107	59	2102	236	451	2438	3212	428	551	2419	651	894	2881	1374	3002	3127	669	1416	2393	2150
lincomycin	0.191037	0.020515	3208	2072	724	2027	925	874	51	2920	2232	216	270	883	2563	160	212	28	727	641	128	782	163	312	65	3135	111	2794	301	64	3216	2430	2034	1988	813	3252	1095	2406	477	57	458	1986	338	1591	2738	514	1908	1243	711
dacarbazine	-0.19091	0.0206403	2770	1778	416	2736	2280	343	3215	2943	1100	3135	3095	2558	1481	2446	751	2892	919	2176	2136	1260	2904	2299	1852	2303	2210	2857	842	3061	482	1024	44	1486	2856	35	1625	2938	1603	1991	3255	1911	1573	1673	2068	624	3092	2618	1304
semustine	0.190842	0.0207081	486	135	3091	1065	2919	406	3083	503	3140	3255	3236	3145	3080	1613	1841	3235	2619	431	365	45	390	60	468	3249	2664	2492	3012	2226	2881	244	54	2599	3074	11	2328	1301	2645	324	2883	2254	339	2911	1633	946	28	66	2497
chlorprothixene	0.190822	0.0207275	8	1496	594	2457	17	528	421	530	995	613	537	12	2897	2932	321	672	3178	255	2583	55	162	540	2576	2271	237	78	843	1556	2814	1244	415	2958	108	2962	581	3020	103	469	1405	435	1706	3142	58	875	1316	1724	2740
scoulerine	0.190813	0.0207372	587	2539	385	528	55	48	14	1599	492	2812	1696	1669	2280	1751	656	1459	1412	526	1679	189	833	775	1719	310	3175	1372	2423	2454	509	1771	607	1304	1805	3056	290	256	354	116	467	166	3158	86	2680	1144	1442	2958	1341
cisapride	-0.190793	0.0207566	353	2986	1917	2031	1189	1768	3037	509	2821	2644	2942	1481	2637	451	2158	3025	1847	2369	2557	2575	1770	2950	2830	3124	1752	1249	2882	2512	2497	2900	268	3006	787	1974	804	2862	1602	160	35	590	1056	3240	58	1918	846	2964	1678
terfenadine	0.190471	0.0210793	43	2214	206	2277	363	585	102	559	2537	22	185	329	2137	3002	83	1163	2944	497	2545	3155	1540	189	2915	1350	68	116	341	769	3186	2907	524	228	493	2864	241	2859	818	184	811	1259	482	1607	126	2429	2996	1982	664
prednisolone	-0.190334	0.0212176	378	1323	716	3126	2095	2980	3123	492	1216	1210	3163	2420	2124	2442	1442	843	1915	1068	1771	2866	1624	2718	2259	5	283	995	2132	239	1268	2058	2031	2056	3206	1320	2865	3172	1731	3131	2156	2446	2436	2606	2398	775	2410	2237	2839
idazoxan	-0.190138	0.0214165	2344	215	3257	273	2725	2634	2420	2726	3245	2570	2948	3041	1928	879	1146	185	1255	3051	3256	3183	1824	1954	3246	600	2458	2689	148	784	2773	728	891	2753	2208	2801	2189	2367	1859	1616	2185	2981	2838	2431	2600	146	984	1399	259
wortmannin	0.190129	0.0214265	1679	63	343	2866	3005	117	327	2733	3128	2603	844	98	1190	1845	2319	2841	1880	2953	839	930	127	642	2985	2988	972	256	684	846	3124	954	1059	883	2778	3129	916	1117	2779	430	2599	344	697	334	931	408	3197	375	3167
cinoxacin	-0.190002	0.0215567	2691	676	3042	2619	1761	2937	115	1230	3173	103	1924	902	2110	1638	228	3220	2145	450	3156	819	1259	3241	2833	2689	1628	1501	652	1718	3151	1762	417	706	2914	929	2014	2330	3256	3164	1570	601	1222	3239	909	2796	2150	1666	2293
fasudil	0.189835	0.0217281	499	2033	267	1436	3107	2821	2546	653	2607	3151	2065	3110	862	1987	1375	2239	734	2010	2432	1091	1271	871	2415	58	1297	2226	2203	2836	1153	583	740	1229	2553	291	280	432	330	1466	1245	241	2297	3210	165	2384	2333	368	1448
alpha-yohimbine	-0.189806	0.0217584	3058	2310	431	2644	869	1216	3003	3056	2559	39	15	22	2776	2378	104	2519	1860	116	2673	1049	902	172	2735	1071	201	2908	1602	3161	900	2359	2767	1841	41	3248	543	478	449	1305	3099	1730	3125	2727	1564	772	246	2838	2386
gefitinib	-0.189796	0.0217686	262	1669	1304	1903	35	28	3218	3168	3028	2628	2996	2207	577	3096	1174	2911	2198	452	1135	104	187	2411	2516	3160	2643	1023	2343	2375	2768	2566	2345	1795	1436	3233	2293	2489	1834	894	654	2582	2000	3177	318	678	2751	2188	2227
benzamil	0.189767	0.021799	3214	636	84	867	169	3196	3217	3224	694	60	104	344	524	1223	73	2919	2643	2027	1424	2788	2328	293	1176	184	159	1781	1228	150	277	640	2358	363	14	3251	1681	2142	1320	1017	511	2422	2687	846	3022	263	1438	615	2537
estropipate	-0.189747	0.0218193	502	1978	2940	2023	42	91	2707	2864	2295	3025	2905	3069	2230	1801	528	2720	1660	1701	3165	3089	1233	3210	2524	1017	3027	2050	1956	54	3148	3071	6	2131	2237	990	1933	1628	3170	461	2206	637	2871	2529	1469	3037	3206	2628	497
finasteride	-0.189503	0.0220744	3232	518	279	1589	2524	3049	2412	3209	894	1734	1018	2060	1538	1473	2507	2303	263	3140	1180	1459	2931	2529	2305	1757	2702	2083	3227	2908	25	3171	3118	521	596	3239	3166	243	2041	827	807	2607	2594	842	3070	87	2289	2358	1471
thiamazole	0.189318	0.0222701	485	2516	1354	1784	1934	3215	806	3244	263	1659	541	774	1105	2292	895	413	543	1103	197	850	1918	562	606	4	923	822	94	681	21	398	2377	1821	639	3242	1849	2331	1061	1368	2419	2550	1854	1426	230	113	478	2757	769
butacaine	-0.189083	0.0225195	2482	9	2088	1109	406	361	2923	3210	425	43	92	3047	1727	223	717	2718	2108	517	2778	317	2340	1189	2198	2530	1173	885	560	2202	3197	1959	2936	3018	1247	3021	1832	2114	1850	1254	1979	1768	2776	1087	1773	1139	2268	2271	844
arecoline	0.188946	0.0226661	2445	549	1693	879	437	1104	12	414	939	105	463	179	2647	1574	1505	600	1034	1170	2071	1506	805	40	533	2980	284	1378	573	1410	3006	3204	2032	373	2699	3237	1401	1964	2185	1772	331	101	542	1101	1746	1862	2543	2932	2779
mitoxantrone	-0.18836	0.0233042	2896	1289	1845	98	3177	796	3119	366	2924	3262	3257	3260	2379	880	2004	3239	3032	2398	2908	3249	2155	3127	342	3250	3063	2046	2404	807	3197	948	256	355	2342	125	2486	1853	1519	3041	2460	2846	2669	2898	487	1769	614	130	702
5194442	-0.188272	0.0234012	727	1102	665	1028	3158	2903	1438	51	2954	3053	3133	888	3109	430	2421	2857	3224	3239	2137	2838	1554	167	1908	684	2387	2896	1182	2397	2962	2032	72	1702	2214	403	454	3083	2614	492	162	1828	2811	2821	2743	140	962	2547	900
etomidate	-0.188184	0.0234986	187	165	1975	2184	223	944	2859	1114	2736	2164	1264	2903	3123	2202	2942	968	2740	3131	3232	2951	980	3226	3215	119	273	1667	2365	2921	2835	2865	42	2053	2269	64	1928	639	645	1956	387	922	1066	2871	2074	1426	3175	2563	1316
alfaxalone	0.188174	0.0235095	2223	1098	1731	2051	2261	276	2974	401	1168	2631	909	989	1115	144	1357	175	1221	1595	2687	262	729	970	51	2868	2141	1206	1293	810	852	1177	864	314	3132	161	1533	1984	2299	1386	1217	1149	2099	841	1036	1520	2479	2306	1718
levothyroxine_sodium	-0.188037	0.0236618	1030	2264	1889	1261	2944	1786	2821	2804	973	3178	1980	1518	57	2908	2451	2478	1338	2913	1695	3091	1973	2996	749	986	3068	3257	2909	3021	2244	652	254	2222	3165	3125	1058	1015	1761	1724	1794	593	961	2992	114	2578	3029	2968	203
josamycin	0.188018	0.0236837	1456	2548	1297	2704	97	212	2278	2866	432	3168	1008	571	2099	1280	2025	2617	1485	1552	209	505	527	1149	366	2703	2302	1756	2871	3151	9	2036	2310	656	1246	2391	2463	495	463	25	1316	1262	956	1478	555	2329	1573	1736	419
oxprenolol	-0.187881	0.023837	589	3191	2186	421	502	495	3153	31	966	1737	2516	2129	2872	2134	3090	2360	2944	3202	1981	3051	2328	2522	2983	3070	2370	719	2085	2486	2673	1203	207	2851	618	318	1723	2997	2891	1310	532	3207	3154	2630	231	3233	2294	1449	2069
disulfiram	0.187627	0.0241241	68	951	916	1906	548	2664	265	129	2564	256	1288	1151	448	3194	1844	2860	279	22	1131	32	2824	470	3059	759	209	1441	794	2468	969	1272	3062	1899	2412	85	911	896	175	280	927	2041	2197	906	2125	160	2594	2374	1440
pivmecillinam	-0.18708	0.0247529	2777	1260	1563	1098	1207	2885	1903	2689	2038	2792	3049	2969	1497	1575	3035	945	2940	3077	1184	2967	3130	2919	2773	1203	924	753	1887	1256	126	1351	832	2491	2801	373	2083	458	612	2187	2432	3251	1923	3190	2841	2619	828	1522	1988
phenyl_biguanide	-0.187041	0.0247983	913	1104	2691	3034	3070	3084	3182	628	3109	2290	1076	121	1117	810	1268	333	2957	2634	2097	2968	2524	2388	2130	3075	249	1433	793	2592	2733	1961	1460	2837	41	3133	2559	1090	1373	862	633	1402	2086	533	766	746	2202	2200	247
MK-886	-0.186953	0.0249009	587	2488	1116	2265	593	2442	3189	1127	416	2933	2643	440	2486	670	2324	549	2060	2781	1200	958	1181	2384	2325	633	3227	462	2026	205	2748	589	2365	493	2625	3206	2139	2116	2058	2450	2428	2367	2171	155	3177	2457	1121	1080	2151
SC-560	0.186611	0.0253033	218	3012	327	758	3037	1377	2658	557	2241	347	77	1391	2919	575	467	747	481	809	1743	345	3211	105	504	18	572	2193	59	588	829	953	2537	3059	869	745	2170	1597	1388	112	1247	1018	2975	2196	1216	848	2138	1151	895
iopromide	0.185702	0.0264008	3188	16	2591	578	2586	773	8	2701	46	2051	429	1491	68	2519	543	714	668	55	1880	134	290	276	871	114	927	277	1809	1805	2260	2851	2964	782	3	2838	1241	817	362	888	2688	339	2175	3006	1980	1505	160	1163	240
naproxen	-0.185321	0.0268734	145	133	2406	820	534	492	3139	2796	2626	1828	554	1769	130	1564	333	2288	2062	2809	2629	1981	974	2691	1807	2461	3044	2711	3040	470	3068	1747	3125	2037	1859	1156	2089	2524	716	623	2215	2157	199	2067	2946	1293	2132	1822	726
clindamycin	-0.185125	0.0271187	2896	87	968	2747	464	1194	3075	2084	2695	1459	2741	675	1595	3070	514	1872	1045	2421	1241	3138	2323	2490	3202	3053	1327	1067	2075	1361	2954	2275	2553	1212	2581	1440	2408	2280	3222	3191	3062	836	2526	3169	2308	105	2678	801	574
cicloheximide	0.185106	0.0271433	38	1877	88	2062	289	531	91	113	2981	689	505	14	755	1038	1090	2962	3075	206	954	50	2125	1063	1258	68	854	349	2237	74	3206	2352	2902	1786	2215	3164	2365	937	861	2859	725	1415	579	1177	732	1477	2768	1563	171
stachydrine	-0.184901	0.0274032	2969	1304	2797	1879	1341	2852	3248	3188	3236	2185	3193	3111	3083	715	3059	2930	577	2935	2045	2338	2214	2777	1668	2128	2887	3110	1430	1143	859	2599	178	3133	3179	3067	1959	580	1247	1109	1944	1703	1947	1738	382	2629	2756	313	573
foliosidine	-0.184871	0.0274405	3116	2591	3204	1519	2322	3099	2408	3224	2271	2877	2844	2750	2879	2612	2731	523	289	3134	1008	2228	3229	1146	2580	1724	1603	3212	2924	270	674	517	2813	2388	595	3236	3046	2625	1002	965	112	1657	1720	836	2624	1362	153	1515	1141
methylbenzethonium_chloride	0.184803	0.0275277	87	1801	970	2656	88	144	1371	3160	1687	1365	945	105	807	2908	593	324	320	181	1770	531	576	2493	1799	53	142	1700	489	1157	2742	772	2329	1006	185	3245	676	2429	370	1289	530	2919	998	2419	748	81	3152	2114	2173
5155877	-0.184598	0.0277908	146	411	2796	376	3008	3017	54	24	2974	2783	3051	2005	1264	2902	667	2615	3024	2348	972	2869	2046	99	2441	3124	1405	616	1059	648	1412	69	650	2143	1306	6	878	571	2991	281	361	2581	3165	1512	2473	2158	1194	187	1327
lysergol	0.184529	0.027879	28	156	139	1598	462	55	116	3	448	1884	2888	2527	295	2007	335	1433	1759	1606	2509	2696	1960	2816	2340	697	604	400	262	1885	1153	1657	35	174	3006	152	2423	972	1401	1094	1304	2597	94	1330	809	293	2211	613	1386
PF-00539745-00	0.18451	0.0279042	2870	3009	2599	928	3123	3248	3096	478	43	2880	1228	1364	264	2020	2746	2955	22	2531	165	2851	1191	677	1028	74	2150	682	2480	726	254	450	399	1841	2023	3242	1698	848	523	939	618	2149	1843	2092	903	513	1344	171	474
difenidol	-0.184481	0.0279421	2610	3003	1043	2598	451	2687	2715	205	2269	2478	2321	2363	3173	219	3074	1920	808	2489	2322	137	494	531	2297	2457	2199	1021	2746	77	2662	2844	425	2404	2477	151	1683	1623	2520	2905	1015	131	663	1600	2311	191	1063	2722	1620
phenazone	-0.184461	0.0279674	2878	2069	3092	3170	3192	2340	801	3213	897	2920	525	962	2743	224	148	1696	1234	526	2441	2735	612	1396	487	1903	2375	3175	3021	463	3082	2210	2017	137	3202	3243	921	405	2727	2904	1615	2444	2302	1270	2881	2722	2611	2150	2791
emetine	-0.183904	0.0286969	2840	2299	86	1421	65	2773	3241	3151	3055	198	61	12	1720	1284	2874	2847	1757	127	966	11	793	1145	1852	2851	847	381	2648	2810	3208	2878	2918	1748	1237	3202	2005	905	2957	2830	345	2553	206	2331	2600	1642	3227	1107	1254
scopoletin	-0.183865	0.0287487	478	472	1846	1118	2220	32	2611	688	2665	2802	2510	2929	2247	1715	2434	3224	2679	2366	3194	3092	2583	2499	630	150	3228	1390	68	2268	1288	817	2782	2619	3010	161	2926	757	2601	282	376	2986	2890	2937	1437	3051	1753	2337	3204
galantamine	-0.183709	0.0289567	2954	2879	91	2581	1834	2860	2494	570	2637	2702	3089	2495	3014	93	2938	2532	1644	1925	1762	379	1715	1596	2183	435	3208	592	2166	863	1186	3219	2340	1404	2346	35	2462	344	3212	1491	957	2199	276	3159	654	718	2856	2819	2871
baclofen	0.183611	0.0290875	467	497	272	2589	647	280	109	1908	60	506	219	2010	114	419	2758	143	3228	1021	2158	985	3213	2709	738	200	2519	455	1759	1269	2644	322	195	2346	1912	2251	687	2378	473	2647	1172	2875	1315	166	3035	56	1224	2312	2469
yohimbic_acid	-0.183425	0.0293373	2324	1047	2387	1600	2804	2312	3088	3241	3173	133	3010	74	2132	2835	1843	175	1094	2252	1330	270	2027	2030	278	2259	1388	2940	3187	1731	1183	2811	2790	2168	2121	3252	2925	1705	2058	2684	1722	382	1587	2846	2076	1042	2697	2847	2075
azlocillin	0.183279	0.0295358	671	82	562	2520	2138	330	776	224	2879	756	165	35	658	1242	645	188	1686	466	907	13	2933	953	117	502	474	1765	2000	1640	837	1440	3076	841	1940	167	3106	1959	2748	1313	577	355	2537	2988	2545	91	2018	1606	2666
benfluorex	0.183142	0.0297222	284	1022	115	1918	23	1699	1320	2500	1222	12	790	45	3019	897	66	251	3036	1113	2482	244	520	48	386	862	1040	1554	2122	523	3050	2955	2428	2411	1492	3237	1072	323	2548	447	196	405	750	1324	116	1728	2790	3079	69
zuclopenthixol	0.183034	0.0298694	471	2750	255	2895	313	3157	247	1497	373	901	33	67	1432	1292	156	2740	2852	1895	1350	334	1762	336	335	2861	347	630	1084	80	2793	393	1376	426	372	3206	208	1558	322	200	1844	2364	2911	2420	850	1040	2594	2302	2887
alsterpaullone	-0.182927	0.0300172	182	1424	2259	581	3030	476	58	56	2680	3257	3255	3253	1420	1400	3052	3244	2525	2946	2920	3256	876	2775	1428	3251	2825	2823	2278	757	3216	1379	147	1750	2465	29	1653	2998	1433	2901	1808	3089	2502	2662	85	2263	2634	126	676
nabumetone	0.182624	0.0304372	538	316	1423	2850	3229	989	614	409	494	1595	477	46	974	133	100	14	1496	735	789	899	915	59	397	77	2915	2911	3246	2717	3099	2469	3098	1528	2894	3062	1506	288	150	2068	468	2546	761	96	469	1048	3027	818	2156
dihydrostreptomycin	-0.182585	0.0304918	2063	2894	2440	1509	2818	2201	3087	2230	2872	1175	2582	2341	1639	1818	3013	3161	2095	513	794	2988	2606	2064	2756	567	2109	3194	2903	1086	716	1452	563	640	3118	1368	225	2171	888	2381	795	1317	2074	2744	570	2391	1604	3243	1308
dropropizine	0.182194	0.0310422	2765	124	1588	2839	304	1201	761	1438	1770	52	2806	3220	644	1893	1416	1567	2851	1821	1346	175	674	2086	923	762	1609	2489	760	62	83	268	2967	1482	355	2550	2490	68	700	40	1078	125	1492	1308	611	1899	593	2046	1937
isoflupredone	-0.182086	0.0311951	3086	490	1696	3071	3119	1334	3054	3234	492	1020	1419	1350	1177	662	2156	1795	759	1092	1557	2085	3029	1042	561	144	1373	3052	2873	2775	577	192	1961	939	856	3240	2969	760	66	2756	2590	3098	2387	343	3151	2173	1089	3004	2912
benzthiazide	-0.181959	0.0313767	3048	2926	1389	1567	2226	2667	3240	3200	535	426	1199	949	3241	3092	1124	2937	1634	1336	309	1087	2581	2460	1365	2985	2975	2535	1614	1829	806	490	2807	1969	1271	3162	2210	2392	3134	2211	1047	2578	3050	1595	2428	2559	2925	2786	1029
dipyridamole	-0.181735	0.0317002	396	2935	2519	688	377	317	3187	234	3085	3170	3217	3242	2996	2103	2903	2313	2982	3246	2763	3096	2032	2121	3189	3198	3123	1400	2841	1225	3206	972	361	2674	3205	79	1465	2568	2558	1846	1156	1681	2171	3157	1262	109	1094	280	1325
prilocaine	-0.181647	0.0318276	2164	3102	626	656	2238	2814	2244	2371	628	2068	3241	2867	2596	723	1050	2903	540	2766	1813	3261	2986	780	2065	1655	22	3070	1152	493	898	2813	967	2717	3238	891	819	2240	2878	2843	2441	2375	2763	3092	356	1121	649	738	157
metolazone	0.181481	0.0320694	2410	515	1862	1170	120	139	1168	1974	996	202	218	704	2844	589	2017	1673	1126	1315	1297	810	1875	1885	199	2625	1520	2677	1728	65	3194	1073	2499	135	3026	576	491	1847	197	1196	2715	327	499	2382	2245	2070	2060	1841	1466
meropenem	-0.181461	0.032098	355	2198	844	2143	699	350	262	73	1211	3099	2960	1849	351	2872	3193	2395	2763	2318	1310	3114	2939	3219	2305	356	3067	1233	619	3225	2461	1594	622	2244	3174	27	3008	2744	1820	3058	2507	621	416	2392	553	3036	1255	2635	119
1,5-isoquinolinediol	-0.181373	0.0322268	2661	1623	1567	2995	3183	111	3202	3082	2933	3221	2599	2263	196	3156	2830	3086	1204	263	1654	14	1678	2730	1903	31	2726	758	2383	1913	1187	2615	2708	1501	500	3180	1250	1908	1078	288	2022	3182	3088	2362	2783	268	2981	2886	2326
etiocholanolone	0.181334	0.0322841	2653	608	528	457	2783	1959	132	3038	1204	1044	650	715	1701	1694	2452	476	48	934	916	527	1980	1594	732	22	495	2747	2808	2586	168	2229	2253	151	1052	3211	2972	1832	2168	389	900	2006	2361	658	2204	1469	436	809	31
carbinoxamine	-0.181324	0.0322985	614	854	563	2923	44	2199	358	2077	211	2590	2856	2784	499	2402	878	2514	790	2425	1821	3019	177	2770	2047	140	2618	2445	1728	2933	3228	2134	1606	1332	2117	2330	2720	1345	2965	1668	3008	2789	2394	1299	955	2730	3059	3089	308
isoconazole	0.180972	0.0328192	3	1460	233	1007	1899	1259	113	16	3070	1900	3099	2289	2387	1257	108	1449	3022	1177	2776	3159	857	1069	2350	313	364	150	1383	489	3064	241	2217	708	1432	45	2473	1741	2383	176	377	445	1372	1656	254	1231	1875	1455	1224
nafcillin	-0.180933	0.0328775	2804	1699	1787	1679	982	998	3179	3014	1189	1030	1027	626	2521	2017	2025	39	160	1378	2663	149	2561	2517	2934	2436	3258	3201	3202	1086	2199	2639	1934	2144	3146	1460	2543	959	1599	750	1050	333	2819	1117	2054	947	2098	3200	2474
metformin	0.180924	0.0328921	2347	1017	1243	1572	2909	1123	3067	3105	951	103	2	1833	185	3015	1262	2070	909	2223	334	630	603	526	1957	1715	1346	453	517	2780	1541	634	2357	271	489	3069	1618	4	342	1093	2466	960	1458	1462	581	2476	552	877	179
bisacodyl	-0.180787	0.033097	96	2631	960	3125	30	156	170	58	2806	421	367	169	1814	2821	563	660	3256	2239	3087	3169	803	1288	1681	2933	59	401	62	200	3248	3130	162	2608	2317	34	966	2590	57	1245	2465	725	2876	3173	140	1425	3134	1722	497
erastin	-0.18066	0.0332882	71	199	1726	1854	1287	2015	2685	456	3171	2396	996	3194	1923	1974	1282	3219	2965	3114	2941	3116	219	772	3188	3254	2812	2361	2535	843	1802	2340	846	1000	1837	2429	515	2138	3044	539	313	2234	1623	1935	248	194	2717	520	334
cefsulodin	0.180543	0.0334656	99	2031	135	1619	2975	564	724	1137	1379	2051	1633	315	2561	1955	1067	480	689	2715	1668	991	1129	957	1945	644	707	2980	895	588	65	1133	72	2630	677	585	240	2393	1093	1638	174	216	1051	1840	2337	1285	936	1912	2911
ribavirin	0.180484	0.0335546	2991	522	1471	706	2840	73	3235	3236	26	836	748	1941	151	1841	210	1936	207	267	1740	597	2205	1361	195	2990	1572	961	1584	1468	3184	2572	1773	133	391	3234	422	591	1206	579	2099	2536	992	562	1641	2403	2315	366	2801
metitepine	0.178901	0.0360377	7	148	136	1402	2780	1946	557	3003	1100	808	590	739	3242	690	109	2669	941	90	2215	2187	1984	1523	2476	2506	365	637	328	1451	3163	1753	673	3149	844	3147	24	2962	1681	186	1373	855	1183	1780	406	1195	2446	589	283
5253409	0.178842	0.0361327	209	2015	1156	310	640	602	3182	1107	2801	2321	3102	3052	2896	1161	850	3138	187	2871	2300	3056	863	1656	3169	3143	56	327	2532	21	3003	1079	1611	2008	614	286	1033	1382	1035	1138	36	2350	2644	589	94	139	216	375	2843
levodopa	-0.178735	0.0363074	3215	1324	1667	2406	3018	3225	2340	986	2521	1902	303	562	2650	2001	1758	609	1329	258	3024	162	2173	1162	82	1179	992	2191	1890	384	1599	1765	1541	2513	2918	816	2544	188	1993	2973	2962	339	1591	2613	3122	758	2461	3129	2196
flufenamic_acid	-0.178686	0.0363871	669	1307	551	350	1081	1242	1331	461	2598	3219	3237	2177	792	3078	840	3016	1985	1120	2917	777	1582	3231	3164	3204	2500	655	1271	175	2150	1619	1310	3058	2920	185	2193	3149	1240	1651	808	2402	2467	3124	2123	2558	1198	1214	260
nipecotic_acid	0.178666	0.036419	1238	211	69	2704	2432	3086	246	1064	1335	1604	2195	2079	1618	1963	3146	465	1302	2613	2058	3189	2474	953	932	923	1376	1918	1057	1899	142	1050	2849	1502	1855	77	149	3064	794	313	2548	728	99	1929	983	1590	780	2032	1923
homochlorcyclizine	0.178608	0.0365148	6	437	52	1855	754	157	663	696	2108	718	401	465	2266	2153	105	376	2133	2157	2221	908	181	1219	2295	1130	3	1199	703	56	3203	482	2656	3027	42	3234	1672	2824	231	1137	1011	45	559	2263	535	14	2242	2227	2315
coralyne	0.178471	0.0367393	3031	866	1762	2172	639	2313	2140	2831	2036	1102	2161	441	1720	2189	854	3042	548	331	1198	418	1601	88	207	30	497	1436	1262	1131	746	267	2312	169	513	264	1341	2564	134	2157	1020	2830	2800	1891	46	54	1369	1860	3126
aminoglutethimide	-0.178236	0.037127	3200	1532	2928	1929	499	3261	275	118	25	2493	2603	2656	1208	1754	708	3131	1900	651	2543	2228	168	2325	2358	2699	90	2488	961	2858	1248	2932	416	2774	1119	3191	870	760	1914	2202	2771	3106	2220	2242	455	1583	947	372	1743
canrenoic_acid	-0.178207	0.0371758	2289	857	2356	2654	232	2133	293	1063	1238	3056	627	871	2049	1541	2340	282	2630	2272	2197	2428	1103	1928	3159	1134	2089	372	2075	2572	3081	1459	877	2381	3255	605	3113	2762	1273	368	854	2294	2196	3014	77	481	2409	2521	2109
repaglinide	0.178119	0.0373222	303	1649	1901	1587	46	331	2473	260	1291	2706	2906	3045	1673	221	1240	1548	1873	34	1092	2778	2619	1225	2943	602	2948	80	1959	1386	1148	47	31	678	1003	18	460	52	2864	2769	511	2354	1411	2488	420	596	347	1778	1052
phenacetin	-0.177973	0.0375675	2198	716	2862	3183	628	204	2497	2863	887	1138	1063	2797	1034	2211	2331	2755	3084	2200	3170	485	768	2519	1737	306	2593	1908	2933	546	1376	1330	1494	480	1866	2940	1723	1171	2759	1040	2712	975	105	451	1421	703	2826	3259	1788
allantoin	0.177836	0.0377977	1210	685	1504	1390	1353	963	153	508	2466	1321	1188	373	1205	1344	915	891	1933	3096	2126	2339	774	2171	71	2933	2622	470	932	721	2896	2159	2288	2140	1467	334	1074	1521	2167	2218	2256	555	436	2700	2259	1266	572	1047	116
metergoline	0.177582	0.0382284	125	424	228	321	2575	878	3175	3180	3070	1176	1899	599	2860	2093	63	3141	2492	288	1040	2909	891	74	916	57	3067	329	1951	261	3240	1154	592	721	109	3221	2997	3004	2459	239	944	97	810	2392	974	229	1144	2219	2227
DL-PPMP	0.177005	0.0392218	194	962	250	680	4	339	3230	3200	3019	955	951	684	1384	1689	281	3059	589	2280	1915	3176	2850	79	357	94	3123	1234	2700	2214	50	785	2092	2602	718	3236	2478	88	148	327	1434	814	2252	193	2898	1554	518	608	2966
Prestwick-689	0.176722	0.0397182	480	1419	2209	2306	2771	711	980	325	2012	2869	2435	3049	534	2716	282	1557	2408	1864	600	3070	191	2260	2145	312	2578	379	2789	1640	220	636	101	1778	2776	265	2404	3186	2410	400	1045	811	210	3243	2971	2172	608	1074	520
oxybutynin	-0.176311	0.040447	2059	254	1014	3049	3166	2473	158	138	3250	2010	1142	2944	3053	2818	1618	3098	2576	2308	2404	785	2286	659	2092	3018	827	3193	618	1941	2954	1954	278	2774	1436	2174	2662	130	2253	3035	2796	149	1261	2883	1837	598	2980	3182	419
testosterone	0.176194	0.0406573	10	1094	1311	2264	505	2633	69	25	1786	814	1530	777	1253	337	713	135	1271	75	2857	718	614	1486	1934	1313	701	421	751	432	1262	3177	1127	2451	1991	188	1048	697	1625	1316	686	1916	993	2885	2076	1585	3113	2786	1398
reserpine	-0.176155	0.0407276	111	1974	831	863	2909	729	3226	191	2892	3194	3111	2952	317	456	2802	3170	1194	2875	2236	3210	1407	1930	1945	3209	2654	1009	3206	130	874	1322	30	2091	2756	23	2493	2969	1701	1291	1972	2352	1513	1686	2300	337	2814	457	1218
nicardipine	0.176116	0.0407981	25	260	676	362	2310	155	2871	764	596	677	2335	2112	2834	711	115	286	1363	1952	1072	3021	1639	2514	2497	2237	1362	1521	1956	2081	2984	126	342	1941	847	114	1467	2390	1090	1992	32	2052	3051	2987	1716	79	1359	1364	308
hexetidine	0.176028	0.0409569	120	1801	428	859	2790	73	3139	2622	1615	688	333	37	3014	2341	284	2908	2456	76	3033	46	223	1253	2701	350	24	1396	1033	1147	336	1574	2707	1017	408	3194	580	3211	112	1454	828	1441	2288	3045	1430	925	778	748	3083
dienestrol	-0.175569	0.0417953	545	2297	2126	1470	1051	489	3124	114	2529	2488	3255	3078	2958	2211	598	337	1802	1177	443	2622	146	1171	1916	681	2753	1089	660	913	3151	3192	536	2738	2997	3065	2255	1746	67	704	269	356	1585	3009	63	2983	3160	3004	1749
BW-B70C	-0.175461	0.0419937	3140	1402	498	2067	40	69	3227	3187	2826	545	2408	1310	1022	2042	161	3171	2338	126	1395	143	74	345	2813	3148	3168	2695	3120	236	3165	1141	2426	2924	1040	3237	1497	2786	1070	42	507	2397	2936	1168	2054	998	3192	242	729
acetohexamide	0.175373	0.0421566	388	857	2598	221	2315	980	37	1325	2107	2649	2251	2943	700	2849	1004	555	2334	1930	2186	2295	837	1306	2993	2771	1026	10	909	289	3236	674	586	1789	88	13	1049	1951	933	2255	1196	1259	1938	1124	633	2845	509	578	784
chlorphenamine	0.175285	0.04232	1075	2741	57	341	1522	853	968	1304	286	228	2269	3230	1784	2547	634	1988	160	685	1475	2424	232	2706	356	474	1435	3198	2835	352	878	237	1774	947	2555	2663	2711	997	462	441	101	702	1436	2908	216	2066	1491	1671	856
antimycin_A	-0.175178	0.0425206	58	661	1205	1408	368	1239	2961	1030	3171	2222	3024	3215	574	3191	2748	2988	2764	2680	1218	3229	1517	1558	3128	3144	2549	1829	475	322	3168	1584	83	1803	2637	3046	2028	3157	2944	1300	961	1579	1242	2096	424	725	2353	562	684
dyclonine	0.175051	0.0427586	174	1835	953	1369	549	1377	3062	398	688	2825	981	2475	573	3228	1319	350	2267	1340	2435	764	1271	497	157	156	1729	1900	1545	2578	2262	59	998	2641	2712	770	479	1072	994	1071	1092	1248	598	803	556	742	461	1876	3037
splitomicin	-0.175051	0.0427586	2778	3042	2222	1464	45	2609	3260	140	1886	2843	3209	3052	158	2248	1785	3125	2882	2276	1234	47	2575	1657	2677	33	3047	2132	2130	907	237	1332	506	2456	2289	27	3245	2982	3184	2351	2463	348	1929	1176	2264	569	457	1320	1663
azathioprine	-0.175041	0.042777	135	1517	2419	513	2841	2281	1997	2100	2181	3200	3225	2325	3137	1903	3211	2023	1694	3239	1205	185	2288	3192	2974	2311	2711	2475	3168	2965	857	487	403	2770	246	645	1617	2213	815	1379	1462	2899	1587	2473	209	10	2908	389	2101
latamoxef	-0.175021	0.0428137	3067	1156	2296	1784	306	47	3201	3208	3063	1171	2037	2659	2437	1416	163	1182	1733	2069	2983	2796	1887	2026	2058	3238	26	2615	2283	185	2679	1833	1478	547	1765	3229	1748	1786	980	2993	2865	1877	2899	434	141	897	2731	2332	2717
karakoline	0.174719	0.0433867	3112	2506	59	551	2282	255	3132	3163	3107	2237	911	154	2137	468	19	1450	83	2730	312	2380	1108	24	1216	1248	668	96	2115	280	3009	1398	1856	67	33	3154	2192	1349	517	1347	618	613	1697	309	734	158	324	1224	1850
levcycloserine	-0.174543	0.0437224	2826	1654	279	2305	582	2814	3225	2741	294	292	1033	935	2562	2519	74	1311	1386	144	2141	2558	1877	2944	3253	3236	833	2032	1426	1447	3257	797	921	1253	1616	2829	2855	3086	1871	3204	3042	435	3176	450	498	2683	3139	798	1391
sitosterol	-0.174357	0.0440793	115	1527	2453	1162	331	1888	2383	475	2129	3172	3007	2952	2134	1819	3198	2511	474	2846	1763	3162	1673	2385	1181	2401	2253	3175	1000	1883	1749	2850	822	3013	3030	16	2373	2943	2883	2775	1573	2311	638	2398	560	2573	3220	2570	555
dimenhydrinate	0.17381	0.0451458	2483	1440	2011	858	1243	1324	2964	3155	634	1169	586	2426	1854	1916	2344	84	881	720	985	2410	2251	1439	925	673	440	1859	2350	1193	12	555	1321	1875	315	3251	1532	1630	192	664	2267	240	2542	1312	1693	345	422	1044	1330
diclofenac	-0.173771	0.0452229	1300	1290	2001	2215	317	2472	2849	1729	347	2520	3033	2736	742	1612	1759	2657	2839	2498	2209	2377	2105	3075	876	67	1354	2212	1825	1314	686	625	1991	2894	2675	2914	1245	2842	2981	291	2110	3214	2438	2509	1799	1749	2837	538	523
ethotoin	0.173595	0.0455709	2708	775	525	426	369	611	2937	372	3035	544	200	215	1589	2599	424	1547	2624	2782	332	682	821	720	180	2956	3148	568	763	1274	3100	1833	3086	272	1290	227	412	1154	2927	473	1664	1723	2413	1864	2932	1531	1694	631	1403
Prestwick-1082	-0.173526	0.0457069	2713	2341	3217	2322	2678	2677	2817	3241	1960	3164	3227	1948	2121	1065	2147	2528	2430	77	79	365	2780	83	385	2854	3103	2517	3046	2519	668	2353	784	2763	832	3242	2204	983	822	608	118	1299	2229	1742	360	1638	2383	2819	54
rolitetracycline	-0.173438	0.0458822	960	1367	1916	2948	309	293	1475	2929	1699	3063	2091	558	3127	393	1992	3129	2315	1516	2622	3047	2787	875	1070	929	3079	2368	2635	1106	913	3200	533	3102	3162	937	874	2740	2921	1258	2115	1874	1745	2199	280	3069	2145	2823	918
deptropine	-0.17338	0.0459995	1320	1902	683	1708	21	200	3184	3113	3003	49	826	68	3141	1262	123	2953	3112	3177	2722	2951	584	152	1582	3091	92	908	2062	316	3221	2175	1537	1747	624	3224	2969	2377	1333	350	588	2215	874	1909	555	1397	3126	1705	341
cefotetan	-0.172979	0.0468075	141	129	3219	984	426	811	3089	1203	460	2883	2740	2179	51	2924	2692	167	1287	441	1535	3236	1640	2963	2932	575	667	724	2634	383	3017	203	1840	2659	807	700	2066	2516	1685	1190	2949	1055	466	476	1673	450	2770	2491	730
S-propranolol	0.172911	0.0469466	1022	2000	1738	2699	6	25	917	1429	954	57	28	129	2378	1101	353	29	761	699	487	2781	1775	767	2023	895	38	183	1327	262	2247	1934	3177	1112	1021	2535	1981	1045	1110	428	3065	1900	1278	936	36	86	2430	2651	1916
racecadotril	-0.172725	0.0473262	2935	1214	2610	3161	2516	650	3194	2875	2851	1233	2554	1070	2983	934	129	3132	1330	2241	99	3150	1403	1052	2084	2968	605	1614	579	1543	3209	1496	3165	1561	485	3021	2622	2000	1187	175	1302	2992	409	2864	130	120	3124	2796	972
5152487	0.172706	0.0473663	295	867	2329	1885	44	2975	25	169	46	1618	414	1168	2273	110	832	3184	1403	3211	2519	3253	67	433	1678	53	263	757	2562	94	3175	1265	1213	2242	239	3214	820	3088	2723	367	281	1388	2996	2704	88	3176	3243	561	1918
ambroxol	-0.172315	0.0481747	3158	2522	1725	180	79	527	3215	2857	2902	289	326	1254	1390	2923	2853	3142	1974	2288	553	3069	2374	2400	2405	565	2482	3067	1670	2841	3163	827	2757	1767	1184	3245	3077	308	2655	552	1552	49	3156	743	2744	1782	2158	1456	829
salsolidin	-0.172315	0.0481747	610	1107	653	2095	2220	1939	3017	2659	2898	3210	2916	3156	1467	1461	839	1070	1565	2913	1657	2964	1703	3199	2387	3119	2925	883	1924	2320	3164	1975	1357	2431	3249	35	3123	2610	2763	1883	1637	735	1430	2835	1244	775	3056	208	941
salbutamol	-0.171934	0.0489743	2965	2284	754	2582	2568	322	1242	1987	2561	3223	2920	1773	2095	3243	1182	1258	83	2299	1166	2832	1647	2365	2735	555	3249	201	1873	2152	374	2136	742	3224	2944	2620	2221	1997	2310	771	1951	2183	2642	2329	589	1211	2525	664	1564
aztreonam	0.171895	0.049057	181	191	2380	2663	210	392	2489	281	2888	643	740	2608	1438	1642	645	718	2580	2181	684	1070	169	2185	760	148	2913	2221	2851	1523	303	1540	2190	3017	1925	79	1532	1067	111	883	2238	756	1364	2491	2599	1517	2026	119	802
beta-escin	-0.171719	0.0494304	102	671	46	2436	75	782	1063	1831	2689	206	40	211	2750	2664	5	543	3100	2758	3163	2934	135	597	1619	2960	223	688	628	196	3243	2884	2966	2460	1993	3191	1216	2783	2030	1129	444	2608	1316	377	789	919	2521	3214	1186
dexpropranolol	-0.171689	0.0494929	2512	408	1011	1986	219	451	2824	216	1081	259	1616	1810	3218	428	254	3246	3220	3205	1476	3044	601	2711	317	2307	3008	1711	837	2316	3208	2633	1303	3105	2850	466	561	1085	2343	958	2182	2992	2969	3134	224	1250	3219	2283	2733
phentolamine	-0.17164	0.0495972	1009	3144	2889	2177	1450	2769	2287	2294	2842	1871	2365	1609	2313	249	869	352	604	556	1607	783	2550	535	2149	2183	810	402	2399	384	2927	2532	3168	1779	2307	3185	2085	2636	221	136	436	2319	629	2450	128	1877	3002	920	2074
AH-6809	-0.171211	0.0505232	3254	1932	2928	1440	29	859	2993	166	3182	2965	1113	1039	1831	1486	1232	1994	2318	1549	2046	2774	2605	2383	1662	2139	2858	2844	3103	1218	3083	1308	1620	290	2246	452	3258	2301	3000	75	478	1141	1762	2400	2950	2769	2895	2651	1566
pronetalol	-0.171132	0.0506931	876	1610	1434	2042	23	940	3085	2350	1841	1165	2258	1120	2801	2735	537	3182	2843	2722	2409	828	2431	1376	3086	3168	2283	286	1716	500	3244	2764	1555	2905	1723	3075	2638	3083	3155	1968	1879	1758	1366	736	810	1246	2270	1335	858
carbachol	0.171093	0.0507783	136	2360	674	2453	1202	1401	339	95	2643	3023	2859	1873	624	775	2846	2787	2406	1363	654	2648	684	1888	829	222	521	474	616	773	2408	105	145	1097	2948	20	721	2942	2935	698	385	1726	378	2060	91	2139	957	828	2196
minocycline	0.171025	0.0509276	1186	2471	31	819	528	3093	2966	2944	3234	3094	1631	1852	832	1939	466	433	79	1128	1524	142	2250	777	2682	310	1260	635	269	1575	857	1162	1180	2362	1713	3253	1036	161	2543	1961	1303	1368	874	678	970	2305	3193	572	1506
disopyramide	0.171005	0.0509703	3230	1201	11	669	1288	845	432	2983	206	1127	81	573	3020	1999	60	2214	1358	996	978	239	1587	784	634	461	2415	502	3160	769	2126	3040	2789	179	527	3231	2738	793	1102	2194	1720	2260	3144	863	1830	1097	657	319	210
glimepiride	-0.170761	0.0515071	2477	2676	2124	436	473	765	495	139	3088	1696	2377	93	2747	1594	1089	227	2628	2647	716	2398	1458	660	2700	3190	2581	453	2263	1549	3150	1904	1057	1377	2899	3146	2331	2878	169	1945	1667	2838	1928	2800	3115	1646	2715	3093	868
trichlormethiazide	0.170751	0.0515287	353	3235	750	328	2540	1967	2771	587	1324	3150	3200	2955	3204	1427	2844	883	485	1860	1977	3007	419	3098	2673	2628	3126	2481	2057	2480	32	268	14	455	2828	74	2969	2590	329	2426	860	811	68	1930	507	354	1258	498	601
pirenzepine	-0.170741	0.0515503	2861	1503	985	743	3049	2097	1911	2089	2770	2390	3260	3052	40	3159	1188	3027	2393	3173	647	2706	615	2521	2244	2857	1761	1260	1347	2639	1053	43	406	2599	2529	1497	1320	2062	503	2888	2882	1147	2853	2298	758	2229	828	1931	1435
6-azathymine	-0.170605	0.0518533	2548	2217	2135	1998	2852	459	2448	214	3100	2276	2358	2006	3212	1768	1535	147	919	1515	2039	1270	312	1938	731	3073	3249	2710	1098	2702	2760	3044	1040	1605	2968	70	1593	851	2796	920	1141	1638	2053	1213	166	667	3171	3022	1815
norethisterone	-0.170448	0.0522014	837	2623	279	286	791	405	2473	456	2045	2899	2737	2942	1452	2852	495	1854	1525	3170	453	3249	1020	3080	2703	1574	2253	755	2537	581	3183	2531	2671	2330	3162	891	1988	2431	2743	2592	536	868	1572	3223	402	1744	3049	1950	452
fluvastatin	-0.170429	0.052245	2531	1457	387	3164	743	854	531	2414	56	2884	191	1181	2249	2395	1919	741	720	2762	2260	3174	2553	1067	1783	2799	3162	897	3172	2616	2593	2323	435	464	967	718	972	2810	778	1724	2767	1368	3022	2844	1126	1431	3019	2228	1240
khellin	0.170419	0.0522669	2402	142	2443	2286	3186	1837	87	3237	632	3257	3033	1155	967	944	1953	438	756	747	1342	411	2499	745	143	23	2505	718	3223	3103	328	309	96	861	1305	3225	279	1050	17	150	2294	2093	46	1969	2785	1714	148	44	1086
cortisone	-0.16993	0.053369	2327	1630	2218	1264	38	341	3179	372	2173	982	1872	2376	1352	2953	1366	1427	1934	2547	2169	889	1889	1374	3122	845	2304	2084	3050	2197	1178	1020	2769	2935	1871	27	2930	3051	3219	2977	1844	2457	3214	3108	3040	132	470	1437	189
nalbuphine	0.169823	0.0536141	1880	2588	1678	628	100	3045	787	239	2477	159	508	111	377	519	267	2234	683	2972	755	456	2579	2145	1739	2165	1543	2486	618	2202	3060	839	1127	2836	48	199	597	2672	3147	1755	223	534	2814	2065	935	2566	782	1563	1052
tolnaftate	0.169774	0.0537258	513	559	1283	1482	2251	731	2171	3212	1137	1076	1100	871	2555	203	75	2714	2780	152	3161	2827	2094	411	2068	454	293	680	2332	1128	3185	272	1190	1109	43	3225	390	1817	619	1575	2669	1430	2365	486	257	181	2132	55	2326
theophylline	-0.169471	0.0544231	3104	2838	2170	202	3088	2597	2784	2201	2224	3153	3043	2904	2987	1485	2166	3005	209	2672	889	2954	107	2374	951	994	2946	2688	2541	2254	1465	3097	3100	2634	3260	2653	2977	2123	1425	20	692	281	40	1404	2567	208	1960	1801	1284
ikarugamycin	0.169217	0.0550139	151	450	835	1542	85	361	50	3205	2226	479	1580	444	1973	487	117	971	2193	293	749	2782	364	1480	2981	3234	1224	123	2761	127	2759	968	588	3052	559	3251	1843	2251	229	2726	1703	2972	2518	618	780	489	2201	13	2790
metyrapone	-0.169217	0.0550139	1014	1334	110	2703	3040	227	2616	30	3080	2926	1321	2782	2636	169	209	3185	1201	2166	617	457	944	88	1464	3240	2428	2082	212	48	3226	1628	867	2351	2670	85	2991	2908	1326	3126	1181	727	2450	1753	1169	1189	2506	1614	630
PNU-0251126	-0.169139	0.0551968	2520	565	3105	87	2092	2237	3220	2906	997	3240	3087	3053	681	216	2150	2119	1127	2957	1110	1969	2877	1718	2400	273	3060	2354	2973	2810	1290	2042	176	2378	3159	3166	2020	2430	2654	384	2203	2789	741	1464	2481	1383	22	42	2492
imidurea	-0.169139	0.0551968	2717	2323	2202	1062	3078	338	768	128	2901	656	1324	991	1306	1947	332	2020	2994	2885	2491	2805	1454	3190	2181	558	2513	818	2929	1423	3134	202	2641	2828	3001	1021	378	3019	317	3231	2152	2419	175	3229	2727	2731	1042	101	326
monocrotaline	0.169012	0.0554951	148	2756	2086	1967	3201	1102	3035	65	2709	857	1812	3165	557	1331	1094	364	758	1892	1324	700	496	1579	2716	1285	1040	2932	1777	736	36	2987	1655	1216	618	30	1494	2904	2109	1314	407	404	369	1839	859	824	305	1906	1023
AG-013608	-0.168572	0.0565385	2587	424	117	385	3054	187	3197	2532	2649	2657	793	2766	1576	960	837	3151	1642	3098	2883	3191	2324	2411	2530	3158	3012	694	1407	2991	2400	879	219	1275	3081	439	3048	1049	3230	2840	13	1714	2609	957	347	328	2554	2414	622
acebutolol	0.168572	0.0565385	793	1743	862	436	739	3160	507	243	57	3184	1076	2910	2055	2316	1722	303	2639	2168	1283	679	270	1809	562	58	2361	391	2689	746	147	196	142	760	1698	2232	1596	1220	71	1255	2740	2908	3064	892	234	2166	477	1902	709
piperacetazine	0.168572	0.0565385	505	2309	2776	631	106	3114	172	2698	2517	1889	2129	506	901	838	45	1513	1844	1625	930	2824	305	779	2580	2850	1340	198	1157	520	3139	123	2527	939	1385	3236	1606	2791	594	121	1841	814	1592	511	264	564	296	179	2823
AH-23848	0.168299	0.0571962	1926	2884	3094	1831	59	2526	2446	639	2612	2044	2908	353	2957	411	2281	2134	2207	736	1311	146	135	697	2272	2869	893	3020	269	630	2266	733	240	2314	580	189	76	1321	2984	660	1755	429	1604	2773	497	2786	1854	813	439
15-delta_prostaglandin_J2	-0.16822	0.0573854	860	1324	2167	1187	64	502	19	544	2939	2845	2603	1258	2941	3024	2573	3135	2973	2173	1407	944	694	2413	3067	3241	1507	2119	386	725	2518	1161	352	3185	656	1081	2214	1997	1581	1406	2390	464	2964	2317	1871	2240	1483	3007	3191
withaferin_A	-0.167966	0.0580037	25	1371	677	576	2840	730	189	67	3171	2993	2906	2623	1978	3077	1414	3017	3179	2446	2864	579	1158	702	2621	3194	504	2776	592	323	3196	1870	1053	2718	2287	33	249	2855	1654	89	1458	1192	2933	2424	616	95	131	109	2542
alfuzosin	-0.167927	0.0580993	2472	472	1115	1620	34	319	3160	972	3212	1513	2502	970	2907	2617	152	2427	321	86	2220	2932	3177	1287	2558	2917	59	2515	103	591	3206	2278	1260	2385	2844	2461	2067	2881	2431	2100	1829	1180	3067	1715	1680	2233	2672	862	1389
felodipine	0.167527	0.0590874	6	474	592	2671	89	71	312	167	2541	903	807	2325	517	1988	1136	3053	2756	1503	1735	3185	1077	309	1458	3076	1478	492	2461	345	3091	1496	1908	1221	1204	91	1363	2837	1071	1330	223	386	863	3146	210	1738	977	1369	1657
urapidil	0.167517	0.0591117	11	1543	1106	657	207	3184	308	37	410	895	1534	2076	1187	2334	2346	570	1436	2947	1845	2512	1249	2940	1554	125	2351	1184	1485	764	696	1388	2395	1520	3135	18	827	2968	22	2711	2790	758	62	3192	143	2145	283	359	1081
trimetazidine	0.167448	0.0592819	159	203	1357	958	26	3037	88	257	3034	518	56	625	115	1231	2426	627	2807	2893	3178	1943	280	2832	887	3259	2780	252	1708	41	3065	1159	2435	910	1920	219	149	856	3252	1054	862	2859	1228	256	2886	1765	2836	1952	1417
pentolonium	0.167409	0.0593793	525	1687	775	286	121	501	941	143	549	1460	2351	2073	324	1502	2382	1330	1899	2489	1564	2458	2266	1937	2054	1783	580	460	3092	893	1395	112	705	2802	3054	239	3024	2791	1754	880	881	2107	492	2934	209	1632	1409	86	2069
ursodeoxycholic_acid	-0.167351	0.0595258	89	245	2868	2746	446	794	2961	234	194	1923	2016	3087	733	2819	1763	3017	956	2093	1822	2574	328	1697	987	2486	2473	3019	3128	1705	3262	1036	997	2765	1904	27	944	2571	518	1063	419	2758	860	2618	1844	1255	3215	2420	1423
maprotiline	0.167331	0.0595746	735	1857	1814	2420	2760	866	131	2949	2141	723	167	652	2683	2908	892	1614	1481	2150	318	149	309	808	2076	2365	277	116	456	1962	2980	399	688	1635	36	3209	1233	1933	270	130	77	214	161	2026	3104	234	759	1789	2599
tropine	0.167331	0.0595746	90	2074	692	384	625	2336	398	295	1639	1787	1764	1168	242	1068	1970	2077	787	371	1384	79	2109	642	2347	2992	2741	308	2803	2140	503	396	88	2546	3197	984	1846	2544	880	2282	2736	892	2944	2507	882	2157	793	149	469
(-)-catechin	-0.167145	0.0600407	3174	1915	1584	239	20	3178	3203	132	2828	2111	1931	963	1357	1562	3114	3113	696	3033	639	3245	1984	2318	1460	3186	3123	1899	3049	2372	3151	838	249	1020	3212	3214	822	2516	1937	2297	1325	213	2595	808	2275	1448	3164	413	1264
Prestwick-675	-0.166745	0.061057	1939	2002	2303	3033	2864	796	2951	163	2213	2688	2667	2465	1073	2663	2580	665	1832	1284	1880	3089	2813	2358	2629	376	2381	3194	3211	2986	118	833	2766	273	3088	2670	3167	1017	1283	3243	1160	829	2894	1401	1852	2838	1112	1867	489
naphazoline	-0.166667	0.061257	3236	2078	1780	3024	142	3041	2948	3223	708	779	2165	946	2889	1168	60	358	2280	303	610	574	2226	3001	2852	160	1740	2704	3105	3078	51	291	3193	1243	677	3247	2490	47	2251	1024	3191	136	2286	2659	2044	1544	1387	1613	2980
norfloxacin	0.166647	0.0613071	197	392	1174	609	2244	1507	699	99	879	300	70	1093	1794	2747	1200	3044	1532	535	1347	2806	3193	634	525	2699	250	1162	76	1574	2833	645	1795	3029	2333	11	455	538	2374	2937	2537	902	1037	838	822	2632	532	2055	2998
isradipine	0.166618	0.0613823	245	950	2965	1593	310	3006	2767	393	2777	2898	1227	1915	1233	45	2275	1132	214	1353	1059	39	1782	356	1746	2781	2554	351	3196	428	3230	963	2212	1824	32	1174	988	2360	858	144	2	3192	572	1831	2480	1004	1564	1280	1101
bretylium_tosilate	0.166295	0.0622147	924	2745	433	1066	2993	2602	2150	2453	3114	3052	2239	1821	2974	1929	1247	2761	1405	1223	1061	50	2535	698	1712	432	1300	2387	1528	19	17	188	1095	2231	1290	2730	60	2756	74	741	1668	2599	102	1374	154	510	120	383	2833
Prestwick-664	-0.165856	0.0633654	884	3109	2892	1071	616	494	545	496	627	1962	2744	695	2900	1398	847	288	2978	2976	3191	3246	3015	2397	827	3107	1559	2000	2003	402	3205	2367	2864	2872	3082	175	1652	2360	1202	2901	1496	1416	3149	2905	822	747	789	1158	823
amrinone	-0.165768	0.0635977	497	1817	2888	1986	19	2019	3241	3082	3050	2171	2627	1546	1088	2798	1301	3235	924	694	990	3155	2986	2398	2067	3145	852	2812	2471	2544	2457	2914	108	723	2924	1239	1634	1632	3194	2514	3054	433	3014	1759	306	3100	2366	1982	526
0225151-0000	0.165709	0.063753	1320	1455	126	1203	324	165	3235	2188	2361	1981	1179	835	844	571	1195	3233	293	1073	633	2838	526	1035	1884	3181	2888	2800	2596	2726	122	1602	1044	917	2935	3060	2259	2492	20	1082	1600	3183	2016	267	188	69	248	86	641
CP-863187	-0.165689	0.0638048	2732	432	2324	1306	2690	278	2889	2864	2348	2792	2693	3025	2482	1474	2596	2077	175	2319	1763	2730	2760	1581	2865	715	1892	2958	2965	3240	2193	3102	711	1450	3153	710	625	1317	1214	510	403	1168	2005	2669	2075	1178	3209	2618	2026
PF-01378883-00	-0.16566	0.0638826	20	2661	873	2311	369	2610	929	1226	128	1917	1181	2554	2448	240	2783	2431	2118	3248	1517	3239	291	511	1380	2447	350	2797	2254	1282	2836	636	1848	2659	2402	2366	2762	1847	2532	1851	2066	460	1664	2104	1478	2567	1877	2209	948
betazole	0.165592	0.0640645	156	2704	158	2696	184	137	2665	3154	2511	557	787	21	28	2494	1581	1	447	1935	457	1088	1017	2	238	61	1414	323	2176	2384	68	1243	2124	71	20	2364	1536	3238	1240	1878	844	1931	1331	77	1736	807	837	2281	2838
capsaicin	-0.165582	0.0640905	2295	1595	2111	2770	78	19	2653	23	2082	2891	3165	2143	1854	1095	2545	3235	444	3106	1491	3028	266	2380	1619	3200	2034	3257	3072	200	3120	2031	1085	2893	3215	28	122	2314	3174	468	109	929	1465	486	1938	1388	3116	820	33
pralidoxime	-0.165162	0.0652179	1862	412	577	3010	622	1191	3155	1584	1175	3033	3243	2971	2731	1117	2785	1205	1512	429	1566	3041	1453	2591	1667	49	2181	3241	2795	1443	1956	2622	3020	2466	2803	1824	2509	1699	112	2878	2087	750	2498	866	2047	701	2584	404	2907
gentamicin	0.165113	0.0653501	3128	671	26	1857	2446	137	3173	3226	653	1638	1976	685	1308	371	642	164	68	165	76	3	243	719	1142	160	2971	2147	3028	2542	2739	748	2774	516	1801	3241	1832	263	1674	506	1877	1688	2455	2233	895	590	2003	2102	1052
naftidrofuryl	0.164761	0.0663086	2963	527	1712	981	166	2045	215	3017	217	2431	2633	2681	737	967	1512	2925	3084	66	2442	1254	1089	1189	543	2255	2533	920	3174	272	118	54	683	2550	1106	3117	1705	3248	197	2416	526	745	665	1198	201	1208	1011	2473	2833
hexylcaine	-0.164712	0.0664427	2212	829	1144	2045	2547	266	141	3176	616	2026	2996	2593	2753	445	48	839	3235	3125	3226	431	514	2415	1135	2932	578	2740	280	1821	3139	1642	631	2715	239	3185	93	3014	852	2762	1577	2362	2424	3093	584	1339	871	2368	3021
pheneticillin	-0.164644	0.0666308	2970	2078	2407	2462	3107	439	2994	2841	926	130	460	33	2954	1895	545	541	14	1703	2266	363	3108	1465	2273	485	2415	464	2276	2650	2820	1439	2282	2964	1684	3236	2604	403	1808	2577	2785	2844	1466	1394	3015	1683	3069	2560	2210
suloctidil	0.164517	0.0669813	47	2564	706	2271	56	69	73	654	2730	205	1369	272	1218	2880	53	3061	2848	1383	1488	481	1017	656	3040	3076	486	209	2977	332	3160	2812	459	1630	204	2975	120	2095	607	425	240	888	2706	2522	208	2607	2555	2687	1819
0175029-0000	-0.164273	0.0676598	110	1739	2773	486	3127	1074	153	52	3075	3205	3217	3215	700	1542	2718	3254	2722	3221	1328	3259	115	640	1802	3214	3175	1842	2650	884	3194	2297	70	2845	2871	25	1379	2763	1421	2483	472	2407	1429	2506	54	1645	3114	430	1362
natamycin	-0.164126	0.0680696	1702	2051	2689	2504	30	91	82	177	345	3096	2999	1570	3252	2975	39	2695	1098	2957	1038	1579	1774	3222	2140	2892	2491	109	2516	2715	3057	1669	1660	2170	1085	15	3012	1303	66	3072	415	2746	1953	2854	58	2785	293	2421	1994
chlorcyclizine	0.164097	0.0681519	118	1425	40	2993	521	2528	997	1463	2544	1514	402	29	2460	2028	192	3034	2832	2441	926	2809	769	417	2078	339	109	406	1400	1098	2352	84	1061	1192	24	3201	1224	2818	14	370	988	587	1040	1217	95	87	2696	2137	318
mebhydrolin	0.163315	0.0703761	3026	2228	583	2400	444	1099	2815	2933	650	19	8	537	2794	944	1182	951	1492	376	904	153	1452	21	2041	2541	424	348	2183	1313	2032	1865	2984	401	257	3247	629	2558	628	303	816	1562	2845	203	1141	95	769	1201	595
deferoxamine	-0.16309	0.0710268	720	1321	121	320	433	554	3253	795	1412	3173	3131	3182	3073	3121	1140	2090	2652	3146	1162	3137	3157	798	254	3200	2433	1328	1059	2641	2505	336	100	1474	3235	201	2594	1912	3136	750	2138	690	3071	2061	440	391	2241	713	1535
tiratricol	-0.163002	0.0712829	1254	1946	328	1870	282	3149	419	1983	1918	498	831	1563	2901	1083	2612	3162	2793	664	1440	2789	3205	66	942	3032	3207	636	278	1296	3204	1265	505	3135	2850	218	2341	1200	2717	905	1090	1134	3012	1330	397	3164	1431	807	1670
troleandomycin	0.16269	0.0721996	86	426	93	1001	343	2088	203	337	210	814	603	13	2793	148	21	1231	2710	2200	2967	537	1582	66	1215	2367	1259	125	2742	793	3175	2356	999	1912	1342	34	2770	490	1017	1438	2457	379	481	1393	487	2207	50	494	3097
chloropyrazine	-0.162602	0.0724592	222	2576	704	1247	3066	2152	3034	2362	3184	2172	2202	2454	244	3256	2480	172	875	2178	905	2626	2341	1868	1691	1323	46	2266	286	1904	2658	192	2734	2399	346	3239	1025	866	251	1495	2757	340	2685	1708	949	183	2317	3235	41
mexiletine	0.162426	0.0729809	2029	714	226	1953	1456	2316	761	2989	1947	938	2729	910	1334	2804	1946	2026	955	58	1828	322	1618	678	2202	1932	1251	1340	2243	1744	1598	1005	644	1337	1902	2740	1412	1904	299	1640	2264	2169	914	1185	893	68	768	1097	126
novobiocin	-0.162103	0.0739454	2635	337	1257	651	3251	3082	3036	188	2097	2500	3050	3193	2068	527	566	109	3238	1143	1064	3114	400	3086	2813	2989	3255	3130	2905	2081	2900	1987	1872	1856	3213	2457	711	2135	1650	655	839	2822	2708	3046	1712	756	2574	3113	1779
daunorubicin	-0.1618	0.0748614	706	1178	2183	154	2973	316	297	132	3114	3259	3216	3230	2140	440	2457	3227	2031	2707	2874	3252	1031	1851	743	3253	3140	2643	2729	555	3244	376	310	2089	2523	36	809	2864	1483	3204	2096	3126	2920	1366	43	649	468	204	2369
tranylcypromine	-0.161742	0.0750398	2907	3111	1315	1918	243	2395	17	1328	3008	2807	2627	3047	2710	2454	2614	2783	1505	786	1970	2435	354	2607	1569	3151	1405	1790	2721	423	3218	1121	2059	2962	1154	772	259	3206	2557	3009	1952	3116	1524	1500	1463	597	2772	452	1537
celastrol	-0.161458	0.0759071	38	2505	2308	2994	30	424	25	89	3229	336	156	58	2455	2381	393	3059	3105	3033	2709	66	719	1150	3173	3224	72	148	1340	819	3242	1081	2771	2866	962	43	522	3158	2495	270	587	3037	3020	2786	1146	1687	111	598	1296
picotamide	-0.16138	0.0761478	1454	544	3056	1320	2838	2377	941	2853	1082	773	3256	2580	586	2789	2927	2866	1396	2946	1855	3063	498	3173	2588	2386	3181	2771	2727	1388	25	1258	333	1582	2505	2301	3111	3163	2364	1969	2045	1827	206	2857	995	1491	777	2608	2206
puromycin	0.161077	0.0770868	9	2520	299	1894	233	282	3096	51	3157	15	16	10	1713	2649	866	3044	2415	82	794	48	2114	848	2248	70	833	114	376	790	3152	1902	2849	2554	649	484	1445	711	1064	440	588	907	2668	2190	2200	1313	2444	1595	809
vigabatrin	0.16051	0.0788699	2886	850	1353	1786	2634	2604	22	3093	461	371	110	136	766	2682	1582	474	191	10	1961	190	1356	1244	1694	274	102	2382	2293	1375	607	2238	3052	1580	198	3222	2216	778	345	1414	2857	1045	2787	2862	3029	1755	53	2878	2504
oxamniquine	0.160471	0.0789942	2486	2988	728	2228	415	343	476	2584	777	194	37	5	296	2600	54	2833	2233	1696	2998	723	2766	143	317	720	560	1891	600	25	3255	3040	3092	408	67	2595	446	209	2874	2079	2827	2497	1720	108	1413	2633	2367	2973	3055
(+)-isoprenaline	0.160413	0.0791809	898	2947	1109	242	1287	67	328	2827	1112	2792	3178	848	1116	712	985	656	2333	2923	304	3169	661	1995	1010	333	510	1751	10	258	368	204	305	1586	1474	3122	1684	2177	2440	1878	660	2979	353	2478	284	1575	2245	159	2698
benzylpenicillin	-0.160364	0.0793367	1939	3208	2245	650	1934	997	3020	815	2939	3192	2623	3129	159	2008	744	2476	1788	686	2337	3140	1709	1624	2430	1890	1955	1283	1448	2081	3242	1442	1535	2283	211	245	38	2745	2037	2902	2765	3128	1822	3188	2433	2640	1444	437	2963
NU-1025	0.160335	0.0794303	474	650	3255	1984	2832	1389	72	180	1663	618	1269	1526	3057	1033	2283	2837	133	1964	1285	2831	965	62	1454	110	1699	1154	1851	3207	298	439	2592	136	263	42	2941	2413	1001	2147	428	1520	1123	411	210	1076	1150	753	1877
sulfaquinoxaline	-0.16012	0.0801199	2417	2874	2286	2334	2660	572	3207	2464	3200	2696	3047	2125	585	252	2533	2181	88	576	2889	1986	3093	2323	2475	2690	3186	2790	3168	603	577	2384	328	3162	2381	3183	724	1783	15	2246	584	2553	1923	2033	295	1447	2985	2774	1600
ketoconazole	-0.16011	0.0801513	1088	2463	2496	895	826	760	2895	2603	1894	3178	3248	2255	2549	2213	2380	2594	2711	2730	3238	3221	652	2355	3035	3254	1048	3010	598	1043	1302	2853	556	1318	1762	1852	408	1840	500	390	2303	2996	1337	2301	164	1475	92	1249	889
buspirone	-0.1601	0.0801828	716	2144	1093	3110	330	507	325	2147	30	3067	2832	118	651	2824	3033	36	1647	178	2226	170	349	2724	2978	227	576	903	2156	3081	1588	3177	447	2452	3086	2774	834	2263	2351	2541	1637	1958	2492	1918	847	3107	789	3123	3200
dorzolamide	-0.16009	0.0802143	1151	3165	383	520	902	113	2817	3124	821	1332	2536	2754	2560	2164	2231	2790	2829	1409	2299	980	2136	61	1675	832	3102	1497	2935	2336	2420	2180	1728	1708	1903	3233	2701	780	3005	1123	2757	1548	214	2724	578	2106	3247	2831	641
altizide	-0.160081	0.0802458	2583	569	3237	3107	2656	2042	2150	2098	3163	2784	2819	3215	1082	353	2489	56	2051	144	2756	2726	1614	976	859	3135	1780	996	2618	2964	2709	1335	2089	1655	377	817	2337	1256	3250	1072	1146	1638	125	3178	1973	2862	2582	748	1630
thioproperazine	-0.159934	0.0807194	3006	1776	876	1715	2976	626	176	2651	1895	92	1737	2492	669	1392	123	179	697	1601	1738	3217	2344	1754	2373	3003	929	2998	2975	816	3000	1818	2516	2961	3	3208	1846	2923	2398	63	2057	2908	3148	2600	49	449	93	645	1947
alclometasone	0.159856	0.080973	2475	88	1488	2563	894	2389	128	3096	392	570	2405	353	3021	2643	143	2935	212	169	1689	1141	1099	466	917	2249	1575	2297	2030	1872	2875	386	3074	569	496	3237	1671	1626	92	485	1727	2323	2296	546	680	273	2987	3135	744
ticarcillin	0.159768	0.0812591	611	2699	1815	1412	672	425	73	1037	2008	397	1200	184	813	584	2911	943	473	2274	299	3206	3029	396	757	3178	608	1823	1377	1197	41	262	1026	485	3152	398	2244	1493	2416	2564	985	1187	1905	1610	2297	2775	791	1303	199
clofilium_tosylate	0.159621	0.0817377	192	1732	558	3162	858	1447	3159	3161	323	28	22	14	178	2204	70	600	2390	2005	2689	981	306	1111	3149	298	1	947	193	26	3037	1406	1566	990	20	3200	349	1590	566	1259	315	1107	356	1753	492	827	3228	1992	1917
buflomedil	-0.159602	0.0818017	2392	1311	1331	1630	55	1998	3243	1074	1518	2657	378	425	3176	772	166	2991	3040	3194	3253	3248	559	2660	3198	2590	1390	1509	2512	641	3153	2928	28	3221	152	2891	1141	3057	863	760	1911	2805	2358	391	63	54	2034	74	270
propranolol	0.159455	0.0822831	3062	648	179	1223	409	582	2173	2567	3109	533	6	41	487	2528	1929	1187	2767	1051	1214	378	3097	55	609	2611	631	818	220	3017	2149	1687	2744	311	597	3113	996	2663	592	85	1448	1046	1631	971	2772	587	867	3143	1940
ketorolac	0.159377	0.0825408	321	1874	1357	658	2401	3121	33	1070	148	3214	2869	2902	591	1569	3105	510	1954	970	2407	306	2004	1631	455	194	529	2944	479	2120	174	1584	98	375	835	391	2161	2595	237	488	1588	1135	2691	2915	419	2457	1756	1150	2388
sanguinarine	0.159309	0.0827669	38	1816	1699	477	80	218	69	43	3182	244	357	318	1849	788	214	3001	2661	2290	2757	3231	2308	2933	1404	3174	2097	352	901	869	3249	2344	889	2077	3111	19	100	280	2214	934	797	1105	2493	808	2167	1866	232	575	1785
5211181	-0.159269	0.0828963	186	1954	1929	1670	3111	511	3219	3036	3117	2166	2524	3017	2220	486	17	2931	1489	2077	1591	283	973	802	2618	2956	3011	1408	2153	1711	2168	1793	1038	1396	2757	160	2409	310	3224	427	1700	1589	978	2864	2577	96	2811	610	3109
alexidine	-0.15926	0.0829287	152	2736	546	3044	143	117	450	2900	2318	1083	1236	757	2523	2694	515	3037	2957	257	702	980	383	2905	3073	86	1383	634	2155	1013	3057	2496	711	1844	341	3246	2077	2768	1934	1972	2880	2966	1511	1316	859	1922	3178	2779	1943
H-7	-0.158957	0.0839377	442	1709	3122	920	3123	686	109	72	1633	3257	3261	3258	1116	1701	3133	3252	2702	3142	2728	3260	256	3151	1174	3254	3193	2902	2329	2223	3096	499	142	1945	2232	32	1326	2739	1075	1690	1697	3054	2701	2163	150	1207	1020	312	1107
tioguanine	-0.158937	0.0840031	368	90	1747	3228	3152	3222	36	3031	2675	1751	831	733	162	1286	798	3147	3134	2734	2599	453	157	1793	1542	3258	951	545	62	1681	2955	1900	2130	1452	104	77	825	2145	2605	2745	2221	2882	547	2062	1737	602	3121	3129	1479
acepromazine	-0.158664	0.084924	107	1363	2312	3233	3162	3089	3240	2560	653	867	1246	2317	3161	2887	234	2925	3122	1621	1279	458	2802	153	658	3236	1314	165	746	1556	1770	2971	175	2129	375	70	1171	3258	2407	759	2481	3154	2191	1823	953	1002	2839	2813	87
moracizine	-0.158537	0.0853544	2997	1403	1540	380	1052	101	2247	1343	1053	2368	3073	2841	2806	2828	2903	3102	1641	3215	1308	3115	1119	3173	3069	2790	62	2230	604	3242	2188	1682	54	2147	2421	1953	619	1728	2626	109	3185	2961	1522	3245	423	1972	1121	1565	1820
Prestwick-1080	-0.158478	0.0855536	903	2575	1916	3230	918	2814	153	3074	1617	524	38	457	513	3244	711	914	2407	1967	1920	2285	2087	2848	1309	222	169	2982	22	1383	1838	2310	1959	2832	1891	3151	1840	912	2283	1839	3188	1472	1833	183	42	2153	2889	2964	1318
orlistat	-0.158361	0.0859534	533	3260	2502	3074	2084	2345	2459	273	2916	1825	1400	3262	1874	111	1193	2952	2265	301	426	3127	2042	1140	1437	3254	3206	1600	3166	887	598	1097	1552	3149	1188	480	3198	2791	3242	1836	1259	3135	2595	1773	255	1049	652	1025	548
flutamide	-0.158019	0.0871281	40	1224	2222	954	907	2240	2908	3109	3089	3145	3259	3185	2874	1949	1849	3006	2715	1508	2824	3230	1755	1705	2880	3142	1198	1864	2935	296	3143	466	151	2424	3131	2698	1523	2160	2480	2107	959	834	2759	560	331	2960	2500	1645	814
letrozole	-0.15796	0.0873309	321	2809	2510	1184	1194	1465	440	2412	2310	3196	2843	3218	2438	302	3247	2146	810	1833	1996	3080	2973	2246	2392	261	2403	2662	1489	2682	1505	494	1146	2501	3258	2483	3039	3183	593	2881	1861	2638	1617	2728	316	974	2464	319	2987
imipenem	0.157941	0.0873986	2722	443	706	653	897	2675	2128	850	60	837	212	308	1451	1812	973	59	880	2775	1994	2865	889	2361	2943	1973	1266	2723	1267	293	859	385	711	2955	2568	599	574	2139	950	619	1555	2669	236	152	227	2093	749	2678	250
hydrastine_hydrochloride	0.157823	0.0878055	2373	35	76	319	267	794	1250	3094	1497	3244	466	1393	996	2531	2804	888	1665	2648	2365	187	57	2676	3014	1517	3009	1101	411	983	295	86	739	2848	2916	2133	43	1539	836	929	1310	3183	193	1015	2167	2921	2272	1794	119
phenoxybenzamine	-0.157774	0.0879755	28	430	1820	1319	83	1016	3183	152	3198	3054	3066	2894	3088	1217	1197	3096	1815	3099	2116	3236	2328	564	2835	3244	2674	2706	1084	247	3239	561	173	2721	3077	34	75	1904	2317	504	945	1139	1884	1828	672	1183	3142	358	1391
meptazinol	-0.157677	0.0883164	1015	2452	6	2598	80	237	3208	3101	2204	243	114	51	3085	2440	131	2567	375	629	1975	3024	2775	421	2632	88	1365	1340	812	310	2905	2752	2544	865	2678	3222	973	564	2827	2639	2890	841	1837	47	145	68	1737	2630	1809
pramocaine	0.157608	0.0885557	2420	1846	28	2568	1943	2632	192	1060	1902	1330	35	865	2730	3094	849	377	1646	2969	1660	2725	685	3114	2122	574	1348	843	912	2062	1980	435	874	1632	368	2777	2929	596	305	1306	2272	1493	3229	692	1039	255	2283	1962	433
zaprinast	0.157569	0.0886926	2805	169	1217	2502	3226	1187	351	2706	1610	454	51	2059	1570	1120	151	2644	2043	1195	1748	469	3073	431	950	848	3235	1543	2344	1131	1983	2872	2483	152	613	3049	196	16	1110	1577	335	462	538	472	1279	2319	1280	2558	2331
arachidonyltrifluoromethane	0.157491	0.0889671	767	308	2255	1142	234	2164	2844	1034	3061	2702	79	194	2202	2092	3237	841	1129	2554	2047	98	627	3067	1638	121	132	3083	1333	172	1147	657	1039	2877	3239	842	566	84	900	572	565	3186	1218	41	1808	1262	2296	1225	2335
famprofazone	-0.157452	0.0891046	124	1520	969	2215	76	271	74	975	2716	496	1067	1364	3223	2916	1167	2897	3002	3016	3026	3159	1849	629	1528	3154	505	2780	676	115	3214	2629	2339	1851	3158	337	2350	2458	3172	161	1591	415	2385	1752	184	877	3174	3025	2181
doxazosin	-0.157432	0.0891734	227	2931	314	3061	148	141	3070	31	3222	752	2747	1732	3201	1685	403	3135	1745	2587	2754	706	68	1277	2007	3165	2722	2407	1530	2604	3174	1879	2059	2916	2197	22	607	3144	3126	1823	174	1323	1914	1348	1089	1485	3125	1161	2091
noscapine	-0.157364	0.0894147	678	2236	2590	2969	2681	2220	1281	2715	2182	1052	3100	471	2062	538	33	1576	2489	2620	945	2655	2907	1769	1045	903	2023	2543	1185	1415	1481	990	668	2053	1227	363	555	3149	2903	513	2881	2664	1483	2732	1429	3173	3036	3204	2659
lovastatin	0.157266	0.0897602	159	2784	1416	2031	1226	577	452	2925	1216	2250	2290	142	244	1346	975	220	1481	502	1230	700	1626	886	2769	2642	2548	127	2443	3174	2939	1208	683	1162	713	3242	3004	2295	1094	112	263	3092	2101	431	619	73	303	598	140
mestranol	0.157237	0.0898641	267	1313	623	715	3186	3057	2617	1206	2631	2995	3257	3131	1070	907	1799	330	1184	1245	3069	3078	999	1009	752	863	988	845	1838	1383	3035	876	174	1267	3246	476	2510	2324	2025	108	465	2657	1081	2051	606	1623	2070	114	1358
procaine	0.157139	0.0902111	654	76	247	2805	626	693	3033	415	2862	2212	2344	1698	2347	650	588	582	332	954	613	55	912	406	1258	1723	2263	1370	675	2959	1204	1642	3084	952	1187	139	981	1893	1514	1008	293	474	2294	1106	2132	1748	627	2787	1885
methapyrilene	-0.157051	0.0905243	2201	1173	429	2847	1422	777	3012	59	865	1057	1176	1468	2989	1923	54	240	2949	2233	2731	326	925	2952	2774	2642	116	3192	281	2168	3145	365	2542	3091	1428	707	914	607	3176	630	271	2893	1824	2662	419	2237	3026	3149	2861
troglitazone	0.157051	0.0905243	2080	2955	1109	1493	715	2357	1257	2702	2101	3242	2815	1897	153	86	2600	2651	199	2915	1715	3110	354	1482	2122	389	2604	32	205	1268	2994	2227	1424	2297	3128	664	3078	518	2679	324	721	1558	2436	221	1161	990	587	288	3111
zimeldine	0.156983	0.0907686	379	3165	1072	954	375	294	2726	318	2415	506	2434	1024	1365	167	2044	2148	1312	1336	2922	1582	2230	3219	1791	3026	218	1597	266	850	870	878	754	2584	2820	116	731	1953	2376	1011	1078	871	114	1574	779	1511	2530	894	2249
bromocriptine	0.156934	0.0909434	285	1932	114	2937	3079	90	2799	3046	2422	1268	892	192	2316	2510	628	917	1124	2285	746	667	969	173	2033	576	278	821	109	2216	2515	1493	698	36	1593	3132	2053	406	619	507	2516	880	1004	1236	810	580	3033	1298	1296
decitabine	-0.156856	0.0912237	3153	2248	2840	2187	3192	264	3235	3234	1680	3078	2306	1944	2511	1025	3198	815	1513	72	1520	3232	3165	2318	2637	39	3163	1809	3155	3196	3188	2440	728	1943	3024	3244	1299	130	2922	180	1408	2584	593	2542	126	1631	257	181	2216
rescinnamine	-0.156827	0.091329	2941	96	1492	1118	3127	2649	3243	3033	3215	3238	3228	3251	638	1771	3146	1047	408	2700	1437	3204	2127	3098	2433	2037	1562	3153	1894	1491	2459	1385	129	2662	3000	3078	2180	2428	2041	349	1616	1808	1720	894	525	87	3027	926	598
8-azaguanine	-0.156778	0.0915048	51	1991	1899	1481	92	298	3158	70	3074	519	590	2897	3157	2327	121	3097	3165	2605	2050	3221	119	1464	2947	3201	931	1287	507	926	3224	2238	1147	2941	830	46	216	2891	640	676	523	2984	1487	2937	743	2904	2783	1122	440
ethisterone	0.156758	0.0915751	620	2919	1638	103	988	1184	3214	3205	120	535	2207	782	2237	2322	154	615	826	382	378	561	2691	585	2631	3131	2665	529	3036	580	2714	3040	2875	784	3027	3155	2838	1004	2845	2649	682	3077	2555	2962	327	1480	326	136	2609
tiapride	-0.156357	0.0930277	170	3145	2887	159	210	875	3262	371	1247	2927	3252	3005	2341	1374	1341	2661	2604	2579	654	3206	2908	2290	3158	2850	2914	1367	2736	828	3257	351	598	2566	3006	22	3211	2265	2816	2199	424	773	2457	1013	515	2626	2233	850	148
griseofulvin	-0.156348	0.0930634	250	2168	2288	1000	36	29	183	530	1162	2215	3239	1070	2563	2429	452	1625	2839	3041	2351	3168	765	2981	3065	3067	337	2396	1573	896	3052	2612	995	3114	2477	282	631	2971	3212	1095	561	2058	1547	2589	657	2470	1473	457	938
solasodine	-0.156318	0.0931704	78	2206	852	2226	15	221	900	872	2238	1397	412	497	1180	3008	257	2787	2096	3188	2330	3174	527	2865	1979	3127	3041	1004	3109	37	3142	1998	2588	2583	2278	605	426	2835	2128	1306	2294	282	1990	2626	250	1760	3107	2951	1373
tretinoin	0.156113	0.0939228	1082	1182	447	469	346	917	387	24	2376	2419	2858	1896	644	1789	345	189	1397	2337	1797	219	2551	724	2790	1972	312	175	1026	640	2478	712	1795	491	437	30	289	1565	2122	570	1351	2611	1517	702	1574	3037	1993	319	2487
piromidic_acid	0.156006	0.094319	1100	2714	727	440	553	882	2973	1116	1769	3077	3262	2209	583	2538	1944	2200	2332	2504	1089	1617	281	1907	1507	3260	2794	1767	493	830	1103	292	59	2270	799	29	1185	3056	2210	2776	1226	2443	865	1285	371	1923	113	614	188
harman	-0.155664	0.0955887	2461	1020	607	1824	2113	2921	2148	2239	233	2535	179	1313	687	582	341	471	1995	671	1450	2246	1972	2964	1920	457	2168	1886	1055	903	734	2343	2353	2873	1852	2417	2728	683	994	2375	3214	2731	2186	2321	2558	2518	3232	2680	1425
exisulind	0.155625	0.0957347	2615	682	2428	734	2414	2775	546	3036	1106	484	917	1441	69	1491	1461	3100	1262	2986	18	102	3123	1537	1941	205	268	199	879	3107	20	1285	1934	1831	1179	3223	3131	1582	3205	993	136	2220	1288	3171	1896	1315	695	881	371
fendiline	0.155546	0.0960273	21	2858	197	3162	144	1377	230	146	2795	171	166	11	1865	1731	113	2714	2216	377	1659	45	2532	119	366	1138	362	208	864	1156	3175	715	555	1063	892	3063	130	3060	695	1578	1180	2963	599	2247	1697	1681	2786	2461	420
tetroquinone	0.155458	0.0963573	192	1662	450	2989	2383	2854	3018	2780	766	3195	516	1993	820	60	358	760	2468	1255	1275	3089	305	1575	1796	846	2840	2366	234	3069	2225	301	549	2351	3130	268	1463	1155	1376	531	1156	879	1359	2979	1234	282	402	190	2932
sulfabenzamide	-0.1554	0.0965779	3130	2273	2295	2089	731	956	2627	1199	3040	2668	2157	1470	1341	606	2615	362	2129	2486	1835	3256	722	952	718	2749	2484	135	3186	1397	2006	1129	733	942	1794	2820	1716	1071	2519	3154	801	2448	2850	2650	953	3261	2981	2756	1839
clebopride	0.155351	0.096762	1221	339	1399	2205	234	905	74	2894	366	24	12	1047	798	734	1059	3084	2099	1090	3013	398	276	999	699	396	1061	368	1299	524	950	832	2106	2618	3076	606	2433	1440	858	2612	1196	1708	2915	2044	1419	1565	2706	1038	405
MG-262	0.155185	0.0973902	19	1782	1662	1497	3140	153	27	37	3242	379	481	495	785	2173	1103	3243	1872	244	1873	28	1921	487	2957	3069	532	65	2707	250	2907	1463	1022	2761	392	17	1198	1011	101	91	671	2839	2891	2364	2222	1975	2684	1250	2203
fluphenazine	0.155116	0.0976498	8	2049	532	1919	2864	1362	3243	2850	2849	376	1098	960	62	2695	251	2848	2817	439	1148	904	2367	1838	2511	1565	15	902	475	206	3166	142	464	2096	1658	3215	2	195	1200	2063	2928	369	1735	219	815	138	2917	2398	2682
neomycin	-0.155048	0.0979101	146	1889	641	363	761	3028	3113	152	1888	2610	3251	3149	674	1402	2059	2484	3140	3005	1918	2428	1124	1914	3241	99	1904	1540	2481	2043	1647	608	1126	1773	1873	19	2421	2450	2249	3199	2656	1408	824	2907	802	339	2912	3117	904
Prestwick-1103	0.154833	0.0987317	3185	1643	1028	147	3145	231	2408	2647	1120	2164	1400	2809	2506	2722	2729	2420	693	376	828	65	1941	481	2097	1437	512	1270	2009	657	393	460	2037	236	2393	3169	741	2460	423	156	881	1071	1277	168	1812	2830	208	234	2622
primidone	-0.154716	0.0991823	3009	2995	1344	1134	2313	1587	3129	2933	2834	584	80	1893	342	2183	629	155	2221	993	2790	267	2083	935	1770	3063	2091	2502	1850	206	2796	3058	2001	2027	951	3238	2043	2588	2780	2497	2993	26	2909	1453	2558	137	113	2861	482
5213008	-0.153954	0.102153	43	2914	2742	2254	3214	3082	3252	61	3205	3139	2055	2851	1801	2685	3167	3121	1763	2749	420	3248	2870	1950	1841	3233	737	2606	1124	2123	53	1195	779	1897	1442	28	1990	1804	244	3070	1577	2855	117	2777	764	1415	3184	1362	411
vidarabine	0.153905	0.102346	625	249	709	676	495	2198	3232	67	2330	3168	2817	2747	744	1907	429	2954	1261	384	2100	51	102	954	1524	3174	1508	997	1749	2204	552	479	486	2281	1338	10	3011	1713	1302	665	833	1434	1264	1237	817	2061	772	1080	40
adrenosterone	0.153846	0.102578	292	1200	1702	2475	1139	829	1003	40	849	2135	224	1020	212	2346	869	35	2277	2050	3076	85	31	337	1364	242	2982	992	2339	769	3014	2048	1485	753	3028	245	2214	1846	954	355	83	1739	2489	1943	883	1707	1429	3191	2267
fluoxetine	0.153836	0.102617	2176	1006	15	1617	12	328	3213	2796	2590	1750	194	134	103	968	240	1190	986	1960	2272	2509	1576	826	1162	573	644	515	1858	1592	2236	312	3079	137	313	3094	1114	2755	252	383	1821	1731	2153	2594	244	107	534	510	3074
propafenone	0.153358	0.104527	171	292	1313	3119	76	393	427	24	632	3087	825	1139	793	89	181	2618	2839	2159	3006	327	612	1909	2886	3118	1826	740	293	1282	3256	546	837	2158	2007	115	215	2700	2897	134	1800	2551	1914	2818	178	111	1517	2144	1862
pioglitazone	-0.153318	0.104685	3218	2844	1084	1877	559	1948	2449	3214	1106	708	1099	2597	3108	1162	2429	1060	1754	2146	1206	2375	1365	1074	445	1386	2795	3019	2071	1116	2250	1001	1289	3015	3199	3188	1648	2608	2157	1286	1269	2638	804	2552	1181	2562	949	1979	1169
corticosterone	0.15327	0.104882	136	1969	1939	846	2612	714	3244	2871	459	3224	3122	2722	713	2609	663	2946	366	2126	1832	3221	2275	1350	2323	548	767	2710	386	138	3124	568	540	2143	664	2704	243	1997	1836	1835	1838	175	5	222	212	822	2402	123	647
ouabain	0.153064	0.105712	326	479	257	2068	29	95	50	3126	1909	31	33	8	433	1274	53	899	2696	2626	3179	14	698	1226	1224	67	244	1021	285	652	3252	2964	1994	2566	137	3093	427	2272	17	1037	2020	1952	2900	2328	307	1685	3169	2495	1611
levocabastine	-0.153045	0.105791	113	2965	539	2999	451	520	905	2985	1722	2835	2977	2476	2699	1743	548	2470	2047	2923	1551	2934	1101	2913	3112	3056	2075	2584	859	1220	2947	573	764	2523	2362	371	3109	2732	1894	2853	1580	704	1251	2336	625	2086	2863	1371	3081
sotalol	-0.15283	0.106667	1113	2918	710	1019	820	2436	497	1149	2243	426	1996	3019	1715	1713	2582	2976	1480	3144	1009	2335	2137	1216	1407	1929	3095	1752	1716	2324	2269	100	356	3180	3222	1212	3151	2973	3134	1728	1968	2386	105	1832	2180	1183	1510	588	2670
furazolidone	0.1524	0.108438	2747	532	2011	1362	784	1573	3208	3236	509	184	5	47	2745	2041	7	2091	2111	263	2577	780	759	397	1484	3082	2189	1758	3124	1842	2926	2735	2812	1040	28	3212	88	85	1137	54	2008	1166	289	1317	1036	791	228	2408	1979
AG-028671	0.15239	0.108478	267	1821	651	560	86	1072	56	164	2470	2479	2818	1092	583	846	1193	472	2072	296	1690	33	252	330	2115	266	1950	701	2253	2522	1420	210	934	438	3157	1806	2989	2622	801	3170	2301	2725	2112	2212	398	17	130	909	1783
dicloxacillin	0.152322	0.108762	1663	834	2327	2342	117	451	13	1075	2976	1131	472	29	2966	347	2676	2242	1679	2512	2319	306	1062	716	636	3067	89	473	747	2061	2492	2790	933	828	2196	425	931	2661	813	2286	940	3142	827	1318	724	2735	181	2530	1258
harmol	0.152292	0.108884	3018	1477	764	2574	307	1060	3211	2997	630	870	57	482	2756	953	2310	798	51	484	211	190	2396	2840	1342	73	1078	3183	3184	619	35	2644	2700	1160	382	3216	2103	154	2601	3117	2307	479	2283	39	1093	2212	2080	2666	2244
doxylamine	-0.152263	0.109006	2310	1677	1013	2666	2532	928	3251	2597	2809	2143	1116	1209	465	2188	177	36	3032	2929	56	2386	2512	2105	2228	2509	1377	2729	755	570	423	1399	2051	2884	1051	3146	1588	3096	1462	1421	2106	33	1401	2383	2620	701	2451	3044	684
prednisone	-0.152205	0.10925	2509	1976	1450	2545	2563	3146	670	2738	1477	1819	2925	906	2964	941	1764	829	1714	2070	1989	2294	2035	1904	1885	2767	856	2416	2735	607	2501	2726	3185	2133	1315	3138	2793	208	1285	2565	1711	901	2940	778	1080	1296	66	3042	2040
verapamil	0.152156	0.109454	179	277	177	1491	463	579	752	2815	3093	332	457	806	2425	721	29	945	1383	2250	1754	1911	2178	1001	1594	99	1236	649	2914	65	3052	2872	1182	2835	1713	3210	2236	1807	1804	357	762	2495	1527	605	1090	577	1717	590	1590
sulfaguanidine	0.151628	0.111677	3009	1733	335	1121	854	2283	3196	3202	2636	937	2179	1852	3020	1127	213	784	1838	1045	1893	2416	1910	1759	858	818	767	1542	1299	2628	3031	2367	1254	2360	1096	2957	1195	1727	174	1974	1286	2181	2709	315	118	623	1064	564	761
corynanthine	-0.151579	0.111885	577	2069	174	1714	885	1278	3180	1154	2265	3037	2872	2678	2995	2405	437	46	2338	2024	440	697	2362	1148	1811	17	3175	3259	2357	669	3167	2463	169	2541	2501	393	1739	2155	1149	987	3078	222	1798	2967	777	385	3226	2166	2976
atovaquone	-0.15155	0.11201	1996	3236	3242	787	3190	1967	3212	2279	3023	2874	3205	3218	2876	608	3187	3189	346	1570	1055	2160	2528	2228	2317	3248	2848	2278	849	2835	2666	657	626	1054	3247	30	2755	343	2673	3204	1743	1490	958	1823	2446	288	452	1613	128
dicycloverine	0.151384	0.112719	943	2695	358	2650	536	3081	255	2914	1148	557	1455	5	2268	1898	2	217	170	895	1877	2658	138	1569	252	808	416	2060	1707	670	3074	482	161	1682	318	3213	2375	402	799	234	791	258	171	1263	266	2145	1995	1914	1867
talampicillin	-0.151374	0.112761	555	925	2663	1305	2659	2333	236	363	1408	728	1320	975	2622	758	2095	3000	2887	3215	757	2348	1196	2039	2401	3086	641	292	1008	37	3164	176	1056	2976	2968	31	2803	1438	2418	2315	933	2997	1143	3199	291	2585	338	852	2523
gallamine_triethiodide	-0.151354	0.112844	829	2196	1799	2197	1332	1941	3134	238	2784	2677	3145	3180	521	674	2507	2343	2167	2437	782	2274	1560	3099	2834	3034	487	1171	555	375	114	197	3053	2249	1539	19	1872	2985	30	2684	2673	1362	1092	2599	595	3026	2621	933	730
trichostatin_A	-0.151159	0.113684	134	2039	146	1931	1884	125	2839	2891	2779	3171	2984	3028	270	2260	302	3212	2963	1591	1924	3242	2324	2352	858	2856	1088	184	672	541	3121	216	1575	1560	1279	2960	1721	2934	899	2220	2894	1323	2044	3064	1035	201	2530	1381	692
etofenamate	-0.1511	0.113937	47	676	399	2236	453	1264	2774	100	797	1055	1465	2910	2530	2689	1141	1351	3240	1513	3179	3251	491	2036	371	3192	1072	258	2986	749	3249	2283	1039	2665	2187	167	2487	3035	2862	1970	2112	1944	1431	3155	559	2802	1110	2229	2968
octopamine	-0.151071	0.114064	1878	714	940	1005	2275	2179	576	1072	2970	2350	1496	1986	3092	3247	2763	3035	1631	704	1297	2650	1191	2611	117	3189	3111	1692	1349	2378	1943	1336	2903	1821	2825	774	463	2303	2267	3088	2052	2635	720	1686	688	1411	2161	1877	203
triflusal	-0.151051	0.114148	284	2819	2748	727	2366	1929	79	28	1414	2058	2351	2998	1511	2931	2504	2330	2832	296	2266	1020	2444	2926	2669	268	2223	1151	1637	1023	1693	924	893	2343	3118	40	1781	2654	2695	2793	1647	1136	1385	1076	2145	1027	2988	2685	2226
dimethyloxalylglycine	0.150749	0.115465	95	1322	2183	612	3206	180	131	100	2896	2391	1604	2296	369	2698	994	2789	980	3257	1744	3237	228	959	151	260	522	556	874	145	3034	2972	2803	1487	3119	24	588	3172	355	2728	2731	273	715	2855	66	2501	201	796	2163
SR-95639A	0.150651	0.115892	641	1949	872	2402	750	551	678	1252	1486	2853	19	45	14	3109	2331	1426	628	251	1506	1407	2790	215	1270	2207	1449	633	2553	1923	125	756	838	339	3186	3008	602	1461	365	1582	1807	1638	1398	1113	661	1033	2692	3195	1237
azacitidine	-0.15025	0.117658	100	1693	1588	395	3215	311	3176	63	2711	3234	3256	3222	1300	1916	2112	3192	1442	3049	2936	3237	697	1351	2352	3253	3074	905	2618	321	3244	1159	234	2155	2928	28	1930	2874	803	2251	1401	868	2204	2789	46	2040	3069	118	764
ticlopidine	0.150201	0.117874	94	2079	393	568	2550	1615	1462	454	2878	2607	847	2950	490	464	808	2111	2930	1037	2502	2777	1247	2083	3189	3113	1776	1706	2691	411	2856	945	17	2227	3210	3092	534	145	1434	1263	68	1517	1334	1509	42	2225	2746	12	1967
trimethylcolchicinic_acid	0.150162	0.118048	113	2987	313	794	3135	2607	3175	3	2581	3078	3248	1580	2253	604	194	676	942	281	254	1539	2229	786	2798	3204	1187	692	693	1573	1854	969	312	1560	1358	5	2917	2696	853	3013	1291	115	189	2774	1451	269	588	2805	212
bezafibrate	-0.149908	0.119182	268	806	757	606	2095	2774	433	1260	1596	2243	2610	3132	1678	3233	2209	203	2547	2475	2962	3178	141	1608	1910	2131	1857	3050	1395	2400	3048	3110	2347	3168	2791	1303	2338	736	3229	2867	919	549	2899	1157	533	3190	1220	3249	2587
thiethylperazine	0.149889	0.11927	1088	160	968	1163	967	174	552	3208	575	209	119	573	3003	1649	177	2207	2026	1582	857	1832	2292	292	1244	337	507	1252	3074	1680	2971	486	2791	2159	369	3249	1075	1385	187	366	591	2155	1561	2605	2487	171	1656	1278	2827
terguride	-0.149869	0.119357	471	155	1035	2349	979	2828	3027	1135	210	3019	2751	1036	607	712	2831	214	1583	2737	3047	3153	2610	1748	2674	2162	2857	1687	2845	444	1041	1299	874	259	3240	168	1265	2670	1244	1997	2743	910	2269	481	2603	177	2374	1117	1864
3-aminobenzamide	-0.149732	0.119972	555	1163	2573	2066	319	67	16	3045	1856	1804	3123	1984	2064	1954	1406	3206	518	1922	2929	3122	226	1679	2464	131	2538	682	730	1335	3254	617	87	2758	2128	49	2346	2905	2454	2552	913	768	875	461	589	2635	2405	1877	2227
zomepirac	-0.14942	0.121388	450	857	3130	2080	1031	2601	1916	2563	1238	2178	2872	3114	388	3206	1927	1914	2761	1986	2551	1106	2598	1342	1894	2929	572	391	166	2434	2579	1038	1587	2427	1231	382	1012	3168	2426	791	2947	1641	1332	2976	34	2388	2685	1855	721
tridihexethyl	-0.149371	0.121611	2744	2637	462	2417	464	2164	2981	40	833	1862	1884	2790	2910	1379	2855	393	916	3251	3006	1600	472	1462	2076	689	1779	2092	487	2775	632	2444	2136	2698	3242	699	1852	11	1102	2805	3011	51	1271	2028	1957	2282	2958	3190	1637
diflorasone	0.149107	0.122817	65	3095	1775	660	664	456	800	2982	2036	1094	2315	1786	1827	1505	904	954	784	538	1272	413	3104	867	1211	146	178	3105	1120	571	2176	1116	806	1123	3003	2973	1210	2501	1409	388	757	1042	1174	3209	1746	320	2426	2025	1766
demecolcine	-0.14898	0.123402	114	147	242	2961	54	33	14	139	73	40	245	591	3075	2400	296	655	1830	366	1887	84	1133	2479	2680	3231	378	565	966	1330	3131	2867	2234	1529	948	34	1825	3042	1388	893	1594	922	394	1923	2249	2365	3083	2842	2895
0179445-0000	0.148931	0.123628	120	2551	1168	2918	215	609	3071	308	2694	51	143	59	597	1945	409	3207	510	3148	1600	3210	88	1568	336	3084	200	1285	696	274	3107	2902	2627	2789	608	1030	1143	1129	18	646	1386	3035	2038	2179	155	163	2466	2566	755
niclosamide	0.148706	0.124669	188	1614	23	2157	13	526	3174	3034	2449	81	64	5	853	2434	63	3115	3143	1057	2625	128	333	551	3061	3197	1778	608	1208	204	3233	1914	473	2161	720	3252	416	2841	179	146	1849	1040	1135	920	238	2152	3126	1806	2771
Prestwick-682	-0.148687	0.12476	3164	2574	896	518	3085	3198	2369	3209	2108	2442	2682	1809	1611	680	2923	2318	2391	1864	2746	34	1538	2342	3184	2155	3032	1318	3018	1011	2413	2193	1378	1081	686	3247	2643	3142	1876	997	1145	1394	2944	3226	1136	2941	864	2043	1159
prazosin	-0.148638	0.124987	3171	502	181	2791	530	2668	787	2708	197	1686	2462	1605	2192	609	556	2057	2795	468	963	3127	1691	658	2404	2935	653	3180	2559	1376	3069	2798	2871	1414	285	3160	1332	2353	994	2995	1581	2609	1521	264	1612	1431	2735	3187	711
GW-8510	-0.148589	0.125215	613	2220	2670	1135	3203	1080	50	101	1992	3260	3258	3252	1559	942	3084	3242	2677	2295	2785	3257	654	2820	1103	3249	3164	2682	2193	952	3152	628	61	1806	2413	41	2451	2828	341	2333	1830	3090	2481	2555	135	2469	2609	228	455
praziquantel	0.148276	0.126681	855	2717	160	1827	845	2443	2055	2482	2397	1676	2854	2995	1803	1864	1409	333	1365	566	2289	454	1326	255	185	862	41	369	39	1002	1533	317	221	1990	1172	2816	1021	2707	60	1309	112	1901	965	620	1401	1645	1465	3224	962
valinomycin	0.148276	0.126681	66	1708	2329	3070	3018	749	3016	3230	2849	148	22	6	2212	2292	202	625	3067	163	2546	7	1322	821	3224	3186	28	396	687	2459	3000	1436	1512	2014	61	3250	1625	784	340	2102	998	799	1075	726	1069	649	3210	416	1581
trimethobenzamide	0.148169	0.127188	2535	2299	1216	2106	3248	2952	2787	3247	597	3179	2344	208	417	1072	1286	691	1364	412	49	268	2365	852	1573	811	1866	2756	798	2800	163	162	1244	2704	534	3194	1412	20	241	326	508	2209	1315	124	1588	2840	645	2784	2220
STOCK1N-35874	0.148071	0.127651	104	585	2601	954	71	2526	62	140	103	2284	2258	1919	291	220	1048	55	2874	2782	2736	3023	1010	2041	1406	96	244	1086	3077	2720	1695	410	3165	1853	1047	64	1087	1242	226	2465	2184	1985	3116	267	2856	1622	897	1065	2633
amiprilose	0.147876	0.12858	210	2483	2271	1260	138	2719	376	651	415	1659	1083	171	786	1167	373	2147	1595	3178	1018	2846	1016	2567	2029	580	2379	2917	2633	766	83	1179	1448	2298	1673	498	2573	424	1311	2556	2159	232	1087	396	2940	1251	1271	2768	416
docosahexaenoic_acid_ethyl_ester	-0.147651	0.129655	250	601	3229	295	2991	2761	2625	689	2632	2762	2765	1960	1451	1904	2994	3254	1839	2166	1995	107	1316	403	3181	3118	2171	1977	1072	373	3198	688	119	3030	1607	87	1575	1070	1190	1952	2280	2636	2892	2785	1792	1490	2646	658	965
10-methoxyharmalan	0.147504	0.13036	533	253	369	795	3218	3149	509	2919	1872	889	2295	278	1295	2293	427	3005	1588	2718	1618	2053	813	403	2722	1110	1459	2489	564	806	3055	507	638	2950	2822	3171	2770	1548	1343	1523	1986	424	2564	1094	2317	634	2625	163	1222
tiabendazole	-0.147377	0.130974	798	1116	2431	1516	2780	1999	3108	2675	922	2721	3098	2821	605	343	2424	626	1640	1705	413	3152	3198	3096	2151	146	3157	2924	2632	2952	1535	651	1730	2613	3222	3250	2834	2244	2177	1170	802	2771	2490	1142	2969	936	2723	1641	422
helveticoside	-0.147094	0.132352	16	2456	863	2976	19	263	175	3175	1110	268	83	10	1289	2359	310	3016	2985	1541	3221	3141	743	670	1683	158	266	898	56	71	3249	2930	1279	2786	519	3076	715	2707	21	561	261	2087	2832	2793	119	1493	3143	3085	634
benzbromarone	0.147074	0.132447	501	1731	3163	37	2667	3198	376	1100	2908	2952	3234	2337	194	3007	1836	2448	954	3096	2396	3226	2636	1930	2381	2418	1017	600	75	148	520	1	2887	2064	1818	866	578	3165	1603	694	1426	836	341	2648	937	2089	1419	867	2702
chlortalidone	0.147065	0.132495	2074	146	1687	1086	2952	297	270	3260	1890	2212	37	23	154	2629	1197	2678	2979	557	1179	2068	862	831	2525	247	2855	1385	2621	2056	1215	1527	2258	101	508	2959	504	651	540	260	2224	2305	305	71	3165	415	2641	627	2915
sulfachlorpyridazine	0.147055	0.132543	2702	802	874	1076	139	2559	567	2970	2242	259	374	261	2405	294	1871	2050	475	654	2523	409	2201	1070	665	7	218	18	633	108	2857	861	464	1936	3149	2318	307	553	2163	1829	1306	1971	3142	2160	1924	583	2046	1702	2269
tetryzoline	0.147035	0.132638	2835	1883	94	1848	3014	445	144	2544	729	816	2330	2394	2129	2066	429	803	1249	771	2365	154	430	1015	878	56	2216	419	2734	703	362	1745	2278	1114	161	3233	1427	1931	72	1241	1943	1759	2298	1934	1443	955	2160	118	455
atractyloside	0.146996	0.132829	2550	2517	1732	670	1173	1262	3071	2966	1549	2626	2784	1886	162	828	1740	3017	79	613	2590	3131	2674	3010	3020	121	3154	1274	3246	1437	1215	971	308	2619	2500	3251	3163	44	106	896	557	3107	1008	460	907	953	170	617	1821
fenspiride	-0.146977	0.132925	2709	2358	1946	815	3045	705	2317	2494	1815	88	90	1142	2471	2773	1501	2281	2829	2422	2385	1919	2512	2786	2220	2639	2793	512	1129	1008	2323	485	980	2157	1397	2280	2578	2533	2761	1531	1438	2327	270	241	1817	96	666	389	1050
debrisoquine	0.146869	0.133453	2851	206	1209	948	1385	2296	1585	1671	167	3176	1263	2958	2900	2818	3198	1459	1157	697	1883	1424	1567	291	541	1405	3146	229	2688	822	1846	1294	1546	2350	1242	3164	93	502	1421	903	914	1582	835	1744	3100	2045	180	521	1504
sulfathiazole	0.146723	0.134175	105	2576	344	1355	746	1156	7	93	688	75	333	158	2790	1062	107	913	2906	385	2731	354	1702	79	1519	1721	2893	2598	1677	805	2677	544	2618	743	3018	2376	1765	635	1659	3198	2073	519	1179	2949	1633	2406	160	1150	2185
etifenin	-0.146703	0.134271	1113	522	2762	3022	630	102	463	2480	40	2659	880	2166	2524	1607	578	3120	1578	1031	1612	3238	846	874	1253	3152	2549	211	2363	842	2042	3146	2356	2674	151	202	1802	732	2502	404	351	1561	3040	1137	1901	1721	2892	2937	1605
fenbufen	-0.1464	0.135774	1107	1657	2498	411	3006	2018	2455	68	235	2929	3162	2954	3154	750	2973	3157	940	3219	502	2580	2808	447	2852	3210	2626	3194	1438	2646	700	2096	1834	1759	1064	1034	2208	2472	656	1481	561	3034	1863	2910	774	1397	2335	4	908
lumicolchicine	0.146381	0.135872	705	2696	2224	1747	1982	430	187	111	2460	1452	743	1096	1783	843	1334	191	253	2176	2002	2775	2566	228	149	2476	140	1505	174	1847	1502	1627	1586	1116	2590	371	1755	2552	237	86	2126	1907	1207	1419	2435	116	1585	3232	509
seneciphylline	0.146341	0.136067	371	1658	6	696	482	2220	2620	400	3100	2974	2893	2416	3041	1091	57	15	494	1402	2036	1073	591	2101	945	1349	943	380	705	102	2779	2629	1050	1882	1106	184	2119	2508	2232	337	416	1799	710	1432	802	810	3049	116	1678
arcaine	0.145941	0.138079	2048	632	3019	123	2697	2032	2173	2601	745	172	433	57	698	203	2838	1367	236	1019	32	2641	548	1240	280	3203	1964	1393	2426	822	2802	1764	1093	100	1523	3072	2717	369	2390	1857	1427	255	807	1603	2757	2085	1089	1321	2406
flurbiprofen	0.145745	0.139069	2933	996	1012	522	19	2669	2599	2793	21	2717	1967	520	237	1241	3157	2012	226	1899	957	3183	2132	2899	1858	299	129	2559	2585	2224	1455	581	360	317	2363	3161	2943	350	2082	1692	2864	1272	375	1848	963	801	118	1456	115
R-atenolol	0.145423	0.140716	554	3115	946	829	2251	1064	2477	3216	928	1257	1362	831	1530	2715	430	2950	3134	1741	2655	2029	110	1320	1519	1940	944	504	1016	2288	1746	1018	1581	2483	55	3215	81	2504	987	307	3138	699	1866	801	63	757	300	1796	288
thiostrepton	-0.145227	0.141721	48	1970	328	1457	99	356	159	47	2552	3097	2810	1909	1437	2089	2457	3104	3106	2877	3194	3022	97	1129	2860	3222	2750	895	978	1391	3230	1243	65	3121	3203	12	600	817	2565	190	466	2643	1240	2297	704	237	692	768	1972
clemizole	-0.145188	0.141923	370	1455	2006	1750	286	301	25	1198	2668	2390	2946	2574	2940	522	676	2631	3254	3113	3221	3143	1463	1204	1807	2810	2800	1078	3138	1469	1982	1074	2551	2819	3153	2716	2544	3024	2949	1195	2278	2908	763	2186	76	1155	159	1187	1203
nocodazole	0.145179	0.141974	697	2347	45	2548	297	641	708	2859	597	66	16	96	2842	1146	115	14	1732	26	2473	73	1064	1363	2098	17	525	613	2063	132	2329	1168	2610	1044	156	3257	390	166	651	2380	3033	2271	3127	1930	2773	1587	517	1389	1588
azapropazone	-0.14514	0.142176	3156	632	1829	1469	3197	2813	2533	3212	2891	2923	1952	3176	307	2054	693	2480	794	178	2422	326	615	563	142	1060	329	2511	55	2447	2781	2083	2045	1085	2888	3240	657	110	682	2291	167	2805	1523	96	2505	2017	3209	2992	2352
gabexate	-0.144905	0.143393	2889	2089	1567	1786	1142	2763	3223	3212	1610	21	906	36	2923	2676	1380	2861	2092	203	2947	201	1789	2209	1695	1824	948	993	321	2613	1713	1508	3176	2419	1477	3248	1978	2394	1985	1535	3090	2553	2869	319	18	1233	2566	1223	2324
sulpiride	0.144846	0.143699	2480	2941	599	2645	648	2243	241	989	3098	2530	180	2700	227	1905	811	2824	1433	210	2977	686	1184	272	1368	2293	2984	2564	567	1192	751	2825	2208	765	3211	2441	2619	60	432	2944	189	460	78	767	1354	178	1898	3215	2083
cinchocaine	0.144778	0.144056	298	1354	826	587	318	295	619	132	2686	227	2456	2731	1086	2180	15	866	2696	1504	2722	2220	1876	1444	2398	2353	2192	883	581	3163	2338	25	160	2750	3053	319	1001	2739	561	770	520	2863	309	3184	37	1168	2852	540	2218
biotin	0.144495	0.145544	38	2271	1509	2818	2985	2668	20	57	888	2448	2481	742	377	3160	3094	651	2201	262	834	66	2429	1933	2864	413	1068	692	830	1847	56	1014	585	566	435	18	2858	930	349	2512	2479	194	1903	3232	390	1512	106	1190	1795
gibberellic_acid	0.144377	0.146163	454	1183	664	1628	31	1059	264	3138	1925	2713	597	96	916	720	334	1157	1334	273	714	996	47	1439	902	2181	754	2794	1885	1422	1148	2505	660	2208	875	2635	1144	3007	840	1586	855	1573	2806	1337	2008	796	1407	2829	1721
denatonium_benzoate	-0.144104	0.147616	2106	2033	3066	2544	831	512	2505	519	2302	2292	741	1896	632	1317	1870	703	502	2955	354	3073	2880	2304	1212	382	961	715	546	1036	2898	2637	335	1893	1095	176	2606	3189	1876	2581	1927	1749	2469	2732	2061	3038	686	1693	1601
isocorydine	0.144094	0.147668	2539	991	373	620	659	2641	3092	2398	1820	50	221	46	2577	202	62	165	2271	2573	1346	483	1452	768	2629	742	1035	527	2415	193	653	1389	3042	1308	423	3195	995	2583	1935	2183	2451	207	3172	1052	2016	3094	94	753	2474
perhexiline	0.144035	0.147981	480	2880	1	3069	104	469	1317	2989	2438	9	2	3	3041	947	14	2881	1454	81	1633	119	921	526	1190	3071	17	125	745	1245	3102	2836	2832	261	151	3242	1855	1746	1086	97	1570	1240	3077	1278	758	496	2433	2421	2470
clonidine	-0.143986	0.148243	280	986	9	2924	102	709	162	2704	1738	51	2472	182	395	1731	301	2002	2857	2896	1460	3018	1162	2476	1916	1509	5	219	21	546	1698	2976	1133	1290	739	3210	2108	2893	559	3002	2892	2441	2583	939	519	948	2597	3104	2383
fipexide	-0.143918	0.148609	528	1567	1046	1601	227	1277	3106	387	2554	525	2657	2690	796	3093	3154	2789	3038	3250	1689	3205	663	2564	2298	618	2879	335	478	2057	2641	172	384	2788	3262	254	285	2500	317	2397	1983	1314	2523	668	1128	2369	1251	2856	595
ciclacillin	-0.143811	0.149186	2077	3179	1951	2515	749	2741	616	3042	2484	3148	2178	2435	690	2531	249	1970	1452	2016	3003	3181	916	2536	317	902	9	2888	102	2173	3152	2545	1506	233	1135	146	511	1968	1591	2174	1939	1877	1971	941	2392	1976	2802	2791	976
nimodipine	0.143674	0.149923	624	1300	311	2278	771	407	3080	3167	2970	3165	1774	3021	1235	1451	379	1997	152	207	350	1976	220	1652	1775	1865	493	2405	2485	942	2460	1683	2087	515	268	3238	2128	2988	1455	182	1256	2697	2004	346	2617	1185	2671	860	325
fluorometholone	0.143596	0.150346	375	1398	662	1470	174	293	216	80	2568	976	3179	3105	1779	3119	761	600	1733	685	2101	3198	2432	3254	1689	3157	1468	2330	415	1244	3136	1240	617	2346	2798	83	695	631	2785	1537	2023	2189	815	1552	252	87	3071	2766	495
CP-690334-01	-0.143302	0.151939	3257	1231	2396	1791	3064	2594	2875	3222	3234	3256	2779	2799	2161	1007	1320	3050	2698	2030	635	2194	2493	1143	1145	3060	2329	2754	918	2038	3194	21	707	1692	349	2757	723	2024	1201	1292	2829	2107	1759	152	1559	682	1970	1936	2106
halcinonide	0.143205	0.152473	711	382	679	993	523	212	201	344	2093	2787	2064	536	2764	2624	247	758	2627	520	3135	2833	2964	3225	3036	2884	1473	2618	546	1086	2859	424	699	2793	3084	3198	2703	2922	2463	385	2070	1195	1694	2350	1401	1224	1406	525	110
ethoxyquin	0.14299	0.153653	156	685	93	1737	216	715	215	1323	2957	2086	602	155	307	2025	2984	2673	1662	42	1227	176	987	1430	660	1397	2829	266	2766	2839	1111	2168	60	2660	2965	3128	3107	3090	1568	492	796	1204	2155	3109	535	545	1668	1341	2949
tanespimycin	0.142677	0.155383	55	897	2190	146	278	1080	383	2933	716	2747	3186	3006	2609	2949	561	3060	2072	3127	706	3212	2182	2246	894	2964	2047	1111	1520	1213	3101	315	320	956	2121	72	299	108	922	484	688	1928	2514	2564	494	2992	39	148	2146
monobenzone	0.142267	0.157677	437	1344	710	457	297	1025	3212	624	3201	1643	2049	2119	2451	141	569	3019	253	61	463	8	2668	1227	637	3197	2479	2569	1108	1160	3169	1514	687	2574	3119	737	3106	1096	3003	52	328	2900	3120	819	429	975	2236	766	1159
flecainide	-0.142198	0.158062	20	2213	2446	1803	2871	2674	8	3122	1775	1933	2760	1101	2637	3084	1917	2709	29	666	1481	2925	1450	1963	2020	1861	475	434	3137	1075	171	1072	1986	2266	1172	2791	1552	1679	584	431	2532	2414	2455	2424	409	2300	2725	797	2048
cytochalasin_B	-0.14214	0.158392	25	1586	384	2293	156	2797	3236	3089	3147	232	1716	587	131	1330	1437	3225	2430	1076	2369	3191	2818	1066	2653	3201	3031	379	652	1143	3137	1313	309	2277	3128	3181	2856	2527	3004	205	1831	1701	245	2349	585	798	3165	2197	2726
metamizole_sodium	-0.142032	0.158999	379	2787	2761	1566	17	1080	3211	1016	2030	1508	1098	1085	1993	3048	3014	3186	1907	2992	3082	2575	1057	2919	928	3207	2508	1921	2726	1333	2619	1521	2917	2723	3037	83	1423	905	3189	2706	2221	2093	433	965	70	1330	2050	1777	238
brompheniramine	0.141964	0.159387	1122	330	2812	1570	504	2828	1031	1645	971	607	881	264	706	1915	2	1399	980	2657	17	2757	1001	2602	210	1667	1345	319	3162	467	2053	2194	2246	1687	687	3109	1091	3173	611	24	1065	670	974	3153	39	1575	1788	2699	1842
amodiaquine	-0.141934	0.159553	731	614	980	2592	818	2216	912	710	2642	640	34	386	1778	1651	133	2938	2594	1998	3137	2675	1942	883	2103	243	480	665	1102	1388	2314	955	429	2559	2034	74	2378	2529	428	3068	2193	1036	2839	2784	2077	499	2686	2093	509
phenylpropanolamine	0.14171	0.160833	1847	322	457	2196	210	1636	201	2022	1510	2359	1915	417	413	2809	450	2584	1754	2263	1732	3188	1538	2298	2345	824	1791	350	602	113	1490	3066	347	3140	872	541	2888	366	205	1543	2009	744	722	2195	1121	762	2461	562	1978
triprolidine	-0.141612	0.161392	369	1073	1397	2390	1570	2666	2551	2601	238	1687	2124	846	2035	2215	879	283	2069	1931	489	286	2177	396	2282	1453	42	2948	621	164	2384	1639	3144	2982	651	2762	3118	212	1881	1894	2817	9	3085	2759	66	1793	3200	3182	1365
desoxycortone	-0.141544	0.161784	1182	1616	1574	2099	2883	1102	3106	69	3129	2192	1524	2736	2614	1219	862	3202	1926	1177	793	3261	411	2069	1949	2988	2245	2226	2707	2073	3171	2227	2287	1627	3086	113	2950	2194	2248	1082	448	401	3217	695	612	1007	2693	1870	2106
oxedrine	0.141524	0.161896	415	2547	187	498	272	103	1182	326	554	2641	2111	572	1202	1512	821	1458	1794	1436	808	600	109	601	2806	1156	487	2942	417	2271	2281	132	2828	400	381	1189	2796	445	1656	741	67	2916	1686	1733	1651	1773	2510	1468	1841
mycophenolic_acid	-0.141475	0.162177	3095	1319	2887	1198	3184	91	3223	2924	2798	3260	3259	3241	1422	481	2926	3181	949	1664	421	3230	2210	706	1135	3243	3236	3010	2806	2284	2888	1175	179	1299	3061	248	1404	2311	372	2631	843	2731	839	1125	836	980	746	184	2239
primaquine	-0.141465	0.162233	95	2870	1333	124	46	614	3155	225	3014	2883	1651	916	2821	1431	2	2897	3095	1710	2049	3145	30	771	2627	3236	2350	87	2907	43	3204	2923	492	2747	1550	88	310	1154	397	441	293	2611	1489	1049	167	528	2589	244	740
epirizole	-0.141368	0.162795	2075	2930	1929	2647	1358	180	589	1447	32	972	700	2808	202	1431	2283	473	186	2242	1102	1029	882	1143	3115	671	283	2351	210	624	762	457	3054	1990	2257	1640	2857	2649	1296	1054	2824	3034	851	1244	3203	1028	3121	2338	2452
oxymetazoline	-0.141162	0.163982	3201	268	1362	1227	136	275	626	2955	104	1829	1361	2997	3196	3225	675	108	2599	1949	3117	357	1676	1142	1975	2149	259	2024	1521	2355	2097	1165	871	1476	874	3056	2542	3237	1534	2814	3073	1080	1955	2951	2805	2234	472	1739	1996
piretanide	0.141094	0.164379	2454	740	2828	1529	833	1948	2277	2663	189	1451	2137	2655	638	2403	1482	567	2345	2081	39	562	3159	215	133	1	1301	2203	2040	2321	142	50	1306	2226	1333	3254	2424	1711	522	2059	1571	2136	1947	3101	218	1531	397	2576	2214
phenindione	-0.141065	0.16455	33	370	190	1628	2718	645	53	629	365	491	108	1555	1847	1190	1509	2710	1112	1366	2541	2804	2489	1425	3216	1155	923	2459	2591	546	2771	1471	120	2028	2656	80	61	2569	535	2296	2171	1354	2813	1116	597	2923	1959	2448	3178
16,16-dimethylprostaglandin_E2	-0.141035	0.16472	558	891	1313	2464	2855	41	3168	2412	240	948	828	1207	1321	1989	142	1431	3188	2233	529	2762	1498	2680	1887	64	2833	3179	264	2753	2688	1221	3103	2243	1211	3258	914	995	1266	1370	950	780	3167	3201	1353	2134	2336	3114	1296
isoxsuprine	0.141016	0.164834	2714	3213	329	2975	30	3061	1155	1100	3099	2045	2129	608	1942	2426	224	2043	1001	412	1780	3071	2554	461	270	3178	2193	883	979	153	2561	2062	2349	1231	793	3001	1079	1000	266	70	1047	1983	1217	2114	2726	295	3041	899	120
0297417-0002B	0.140869	0.16569	102	1944	34	2765	157	291	3175	767	2970	1218	365	839	2599	443	152	3219	2825	1494	2975	3238	2732	562	3070	3164	123	324	111	1329	3241	1470	210	2751	61	3112	2450	3174	234	570	81	2293	2254	2089	83	299	2305	264	781
ramifenazone	-0.140762	0.166319	2724	865	2594	658	2897	1256	324	2585	3237	2811	3122	2524	1248	2785	2450	174	2027	716	150	922	1903	33	319	312	2848	1355	1999	2597	1412	1103	1107	3064	786	3148	2347	1957	1397	2721	3193	587	1069	518	3171	662	3127	2020	2354
cobalt_chloride	0.140723	0.166549	12	2919	651	18	625	2877	2652	2865	293	664	2920	3213	1757	130	2199	2730	1268	3155	24	1004	166	1567	1449	629	663	2344	1859	2629	1509	13	326	2130	1713	3109	2610	2749	923	2114	2391	670	310	2852	105	245	2205	945	3056
CP-320650-01	-0.140654	0.166951	2469	3129	2894	1424	3155	3250	3033	111	2717	3178	1972	2382	1776	1301	411	1819	1227	2150	2351	790	2559	1468	2631	1907	1324	576	388	1457	2661	504	2162	1656	528	166	631	2508	2658	1867	2539	1777	1387	2314	2558	1862	2253	453	2129
5140203	-0.140576	0.167411	54	3100	3016	1502	3225	3229	58	94	2804	2664	3002	849	191	3086	3184	209	1668	2582	252	3226	3126	2181	1228	3243	3113	773	3081	1938	3111	70	545	2623	810	33	1470	1678	180	502	1956	276	749	1632	2154	691	2999	472	2858
5707885	0.140527	0.167699	110	1030	2899	1762	3013	1068	3012	3056	3198	3240	3118	3170	902	2065	2048	3194	1375	1152	430	16	1701	2860	3184	3237	3032	519	2299	678	111	217	34	2428	246	3204	942	1197	785	98	208	1850	320	1649	193	265	2874	1058	2615
carbamazepine	0.140508	0.167815	188	2626	346	3153	244	2748	2850	3248	3067	7	1	330	2881	1937	496	1252	1573	1788	1533	1441	1024	69	1129	3072	153	1240	112	232	2828	487	1435	908	621	3112	584	127	2634	393	302	3096	1405	377	1723	36	2612	3133	805
butirosin	0.140469	0.168046	1365	2524	2961	581	2482	2503	2894	140	3176	3096	2577	2973	694	40	799	257	74	2422	346	2386	2791	1962	1688	3172	2285	143	2556	234	601	1345	221	913	2058	92	1526	1881	2202	697	169	1052	3007	1774	2624	1035	2073	766	2779
xylometazoline	-0.140303	0.16903	2946	1340	45	2771	22	3	459	2082	1000	919	659	2249	2615	2799	2266	86	1888	782	2041	2430	388	1881	833	3126	3026	2299	1090	2015	1854	684	742	1014	917	3092	1571	3155	1055	2610	2369	1642	1585	2009	2310	277	2296	3112	2682
5149715	0.140263	0.169263	3151	893	1400	1346	82	2915	25	3207	444	265	735	2566	1776	93	173	130	455	771	219	3206	183	2558	2315	92	62	2314	1519	1258	3179	955	2173	2329	1516	3236	1059	91	2603	2742	2781	500	2886	1502	57	3042	3229	1277	1470
zardaverine	-0.140136	0.17002	1057	3077	107	2335	427	2402	2656	2338	2888	872	1398	319	2365	2969	310	559	294	763	2572	117	2968	3201	1443	136	1317	1445	692	546	2803	610	1581	2982	421	3179	1647	2863	2004	1599	2383	1910	3215	263	1235	1412	3030	1421	1791
isometheptene	0.140078	0.17037	2636	999	2257	1093	1046	2605	164	2749	17	829	6	510	106	2607	376	3157	688	102	1480	493	908	2437	1975	210	616	802	1887	2081	849	2111	2046	1651	1230	3243	2313	551	259	1012	571	2424	1152	1749	743	2769	122	309	1234
midodrine	0.140058	0.170487	3133	512	670	460	1336	2755	246	3092	1876	944	1127	678	739	2555	2730	576	230	2712	805	2580	1296	659	702	2860	434	3089	499	2687	1002	2771	2298	235	2230	3231	2003	1018	3119	1194	2798	605	2583	1659	366	1271	2693	2973	1929
chloroquine	0.139882	0.171541	1829	1910	1652	1939	1026	3223	1709	1161	350	517	120	1966	1464	234	564	974	3248	131	2528	623	374	562	2172	885	3260	2082	2820	743	296	57	608	3212	1190	176	2039	2635	16	1699	576	1165	363	942	1687	2395	2380	2886	2761
propylthiouracil	0.139775	0.172188	363	1728	3081	534	829	1169	2586	344	2396	3255	3138	1171	1094	1438	1165	313	760	1679	1890	3223	152	2440	1625	2449	3234	2762	2750	2385	449	1772	18	2783	2543	130	248	1184	909	395	908	1140	208	1252	857	1794	806	2761	2395
benzathine_benzylpenicillin	0.139765	0.172247	2939	1438	1816	304	3117	313	2784	3192	1693	196	794	415	1096	993	83	960	1036	1235	926	3212	473	284	1394	523	371	2099	1209	1481	2947	2278	3172	114	537	3243	1066	2738	2030	434	516	646	2108	499	1799	1060	2236	2710	2694
fusaric_acid	-0.139765	0.172247	81	1696	3208	2139	619	1225	2847	300	643	1224	1067	499	1019	2309	2028	91	1754	2266	821	2157	785	1661	1186	956	2120	515	1819	2032	1762	2892	792	2304	913	167	2480	403	2327	2127	2279	1715	2507	2430	1478	2388	3216	2968	2962
santonin	0.139765	0.172247	1350	2440	340	2851	132	693	2729	2217	318	1673	34	356	925	3210	429	994	198	2863	1917	1022	303	1217	900	2546	2715	2249	1149	2814	2256	2010	2951	1154	2289	3222	69	1488	3012	976	1661	155	358	923	893	1178	2189	1235	93
terconazole	-0.139648	0.172956	420	743	2258	1871	2898	1003	776	1522	3083	3258	3211	1535	1670	2102	951	340	2832	516	1581	2595	2806	3167	3098	3012	3240	1503	2439	964	2714	1682	704	2698	228	412	1612	3222	1429	1416	1425	3054	3096	2269	21	1044	1925	1171	1604
pargyline	0.139638	0.173015	190	2197	575	3204	168	1953	510	187	1272	78	69	149	43	2109	1034	954	2440	241	1438	429	3169	267	252	2195	2370	2302	191	1005	1921	1174	911	2459	2241	82	2990	2476	3211	1957	3039	1108	382	2276	633	136	1147	3090	399
calmidazolium	0.139628	0.173074	4	652	105	2751	8	318	548	1167	3035	13	14	12	2778	1584	23	3204	3128	1261	2623	3091	182	1262	2609	3192	50	35	2780	900	3247	2227	887	1470	2286	3069	701	2741	2271	227	722	851	1441	1872	200	271	2888	1668	1146
methyldopa	-0.139589	0.173311	3252	3041	875	1271	679	2407	731	3209	1605	3109	697	2132	2641	2305	2839	3192	1856	420	2940	314	2365	774	813	745	2549	1348	2782	2749	362	2834	3188	1024	424	3238	497	361	2271	1808	2141	3205	2815	339	2578	2800	465	2175	2741
piperlongumine	-0.139071	0.176472	38	773	2465	1966	112	789	44	67	3087	2693	1707	2416	3114	1806	1008	3116	2828	2180	1872	70	2969	1693	2032	3196	2816	988	1397	915	3252	2160	104	2178	991	21	203	2485	1237	178	1270	2927	3163	3102	2212	145	859	2138	2110
ellipticine	-0.138915	0.177435	63	890	1659	583	3159	210	331	99	2971	2991	3006	2068	1617	1512	565	2730	1214	3052	2631	3243	2934	2846	2484	3250	2712	2553	1013	266	3206	821	35	2962	1485	32	575	2260	668	2493	2395	1247	2824	2654	76	1451	896	121	491
demecarium_bromide	-0.138876	0.177676	3151	1267	1371	3062	3131	827	3034	2755	1304	413	2280	411	986	2281	434	226	3094	2933	1319	9	2976	1469	1769	244	2740	3042	2585	2709	21	1985	1911	2310	2784	3128	807	1777	55	2301	1894	393	158	3209	3145	612	1976	1836	268
dimethadione	-0.138778	0.178281	982	2296	2545	3005	726	466	2898	46	1849	2761	2746	2802	2518	1868	2008	834	75	1549	2182	1770	2192	2297	71	3134	2251	2858	991	1936	2601	2093	447	2516	2708	908	1887	2271	2622	1317	1187	1504	520	442	864	1544	3233	2400	108
lynestrenol	-0.138544	0.179739	78	1215	742	675	3207	1415	3249	3035	2112	1822	2994	2177	3077	55	1241	2774	2468	1000	1126	2453	3087	1996	2658	3200	2814	2461	762	414	3223	460	1378	1987	3178	3153	586	759	2798	881	592	377	2238	712	612	1387	2416	19	2499
corbadrine	0.138348	0.180961	79	1072	66	2072	2814	372	704	2711	1206	1408	1878	1978	1098	2712	81	228	1793	472	925	54	1999	1725	119	535	630	332	50	308	1123	730	108	885	1170	432	2308	1413	1646	1679	799	1279	421	2543	1035	691	3051	2018	2352
nizatidine	0.138299	0.181267	387	186	59	1415	2780	437	3099	3235	1568	1832	492	2711	1100	2354	157	204	765	821	1523	95	2156	88	900	2329	1977	1967	1175	2028	944	2342	2045	2572	693	3249	1723	2201	527	2797	403	838	2645	7	1455	1223	213	1352	456
proguanil	-0.13828	0.18139	1121	894	972	3209	2761	2120	3235	2852	607	1355	100	524	3111	2733	2197	783	2716	2377	2593	128	717	53	2619	1009	2477	3184	1954	2620	171	2431	1618	2095	3079	2662	2652	1605	1450	342	3254	637	823	2920	2752	539	1701	2629	1293
terazosin	0.138202	0.181881	2832	3197	2352	2302	2186	611	32	3183	2594	2736	3232	351	788	3126	608	55	483	1418	886	986	2689	2770	1152	321	1163	1790	2869	2275	201	1721	1202	970	583	3238	2208	1586	1182	884	1425	1507	859	771	946	696	693	2702	2559
N-acetyl-L-aspartic_acid	0.138153	0.182189	1240	2458	2482	332	549	1113	2925	1052	2763	743	276	1421	725	895	3121	100	1696	322	962	3215	2486	858	8	1495	2634	195	317	510	1169	2739	1914	463	251	3220	161	2651	511	1255	1873	114	360	2337	984	2495	3146	2749	3241
sulfamonomethoxine	0.138075	0.182682	3178	2588	2887	2859	198	84	3217	3233	234	1358	44	1789	1807	2479	147	2471	1331	47	626	1530	1773	210	1043	2000	2555	1456	2611	2947	271	1763	3225	214	702	3248	1053	272	2826	1118	2233	1826	1567	1267	2475	1828	414	2091	2513
Prestwick-1084	-0.138035	0.182929	2852	730	1631	1074	21	1983	3179	697	3116	159	156	1934	1230	2954	2994	2329	1712	2804	1840	277	251	210	2315	2017	442	3182	198	2018	2181	2998	2293	3129	3159	48	2855	716	1976	709	1923	2913	1589	1907	469	367	2787	2905	1030
epiandrosterone	0.138006	0.183115	2937	27	435	2125	448	339	368	1106	1315	2620	3084	154	254	3103	1031	501	72	1753	1451	123	2863	2570	284	2555	3235	64	418	583	1386	629	190	1707	2469	3122	1731	1356	1112	604	1365	589	1802	2425	437	1743	2664	2566	336
Prestwick-1085	-0.137899	0.183796	264	499	97	2932	3159	2603	2904	938	66	90	472	1372	2207	2781	1042	3204	1337	991	2748	127	47	718	2270	2708	2457	735	1687	314	2267	150	2414	2520	1263	3250	1034	1565	3026	330	2525	3083	237	2985	36	2152	1856	2703	1375
cefaclor	-0.137547	0.186039	2945	172	2377	1317	2228	2551	157	3170	19	1776	1947	1691	668	356	892	2792	448	2186	2365	261	1483	921	1234	1895	2101	654	2581	3110	1022	2359	1970	1288	2321	3253	2970	1335	2938	315	2089	2785	1570	1927	2812	2529	2177	1868	932
dobutamine	0.13742	0.186854	930	527	247	1678	2871	541	937	676	127	2352	1401	2259	3178	1632	333	1504	1031	651	1284	451	1178	266	1374	613	3057	28	1144	223	2058	1734	2223	1355	1758	2831	1953	922	905	555	753	2787	1700	745	1864	8	649	1671	2950
fenbendazole	0.137381	0.187106	124	489	602	2449	545	340	525	2972	234	2841	1339	583	1510	2508	1187	299	1468	352	1933	3009	93	3110	1569	99	1386	2247	1550	1370	2634	38	556	2236	104	3241	2016	2697	215	222	2738	2395	1337	1712	51	804	2790	631	1378
naftifine	0.137332	0.18742	425	608	690	843	2170	2892	94	2874	2302	2523	1282	2165	1141	3189	2251	1237	1680	1486	519	866	503	2737	3114	3190	572	610	2260	2947	1089	619	382	2713	1587	2843	3130	764	322	1056	1664	680	1945	2016	1795	886	342	125	2446
diazoxide	0.137264	0.187862	229	931	2522	484	1109	2842	713	2158	3068	265	2646	1375	38	3253	1094	360	147	294	981	2920	2050	2831	2403	2717	472	1114	1540	73	306	2227	1510	936	2031	3074	478	108	2123	2829	2878	1013	1924	1713	971	608	611	1615	2533
etanidazole	-0.137136	0.188683	76	3064	2993	1272	3029	1382	2316	326	642	2060	2254	2008	1525	2622	2286	1654	2522	1882	2709	3252	828	3219	3196	3225	3083	2321	1249	1412	2908	1731	37	2964	3176	2877	353	3261	2665	1099	818	2155	2801	1671	1357	864	3157	1543	1048
5286656	-0.136785	0.190972	52	2415	3011	2051	3243	3215	25	35	3043	3000	2783	2786	3024	290	931	3022	1478	363	2263	3194	241	2120	2697	3176	3085	192	2432	1024	2998	2608	176	2969	880	33	1627	679	2630	3096	943	2486	1122	3213	626	2381	2881	383	157
cefazolin	-0.136765	0.1911	76	2860	770	856	477	112	3147	1180	343	3255	2681	3177	135	1193	2791	1240	350	2734	2346	3239	569	2314	2717	1508	2814	142	2818	243	3194	54	37	3040	3238	2718	1857	3129	1842	1049	861	3149	1005	1081	776	625	1346	889	292
methanthelinium_bromide	0.136638	0.191933	880	837	2491	955	287	164	15	710	106	2043	872	1226	1601	3239	384	3258	1040	2037	883	2854	2270	2149	2998	725	2073	2135	413	62	374	279	760	2983	1015	1894	1449	1499	1138	510	2829	2762	241	2933	290	1751	1053	1641	1148
doxepin	0.136609	0.192125	366	2265	947	1010	117	2887	2677	857	2472	1995	2521	1398	1830	1794	823	3028	3022	991	268	2524	2290	74	2179	3240	105	1127	81	465	2288	176	1275	2866	861	1280	1461	2350	613	655	1178	1375	2030	2735	192	229	814	8	764
rottlerin	0.136492	0.192897	40	1818	324	1867	15	278	3024	2991	2817	1070	46	97	2011	2059	699	2536	2625	295	2670	3180	65	2363	2872	3219	1246	82	2269	737	3245	709	2301	2138	720	3206	2490	2819	841	373	60	2480	379	1720	238	803	3074	2796	243
cetirizine	-0.136443	0.193219	2332	461	1172	2988	1057	203	906	1621	3223	2659	1129	1410	1990	1730	550	730	1260	1235	2756	2775	20	1733	790	3006	638	2868	248	1198	3220	2658	2475	2680	2450	870	977	893	2367	2052	2162	2163	1681	1285	2362	735	3254	3144	793
ozagrel	-0.136404	0.193477	1282	810	1716	1097	3010	2571	3121	2924	1223	2445	2985	3197	2113	2790	2099	2966	1633	639	93	171	2548	3130	1244	371	3238	1385	3078	1157	582	762	324	1566	2765	2825	2762	2911	285	1295	2497	1104	1998	1155	1769	2995	2331	923	2139
SB-202190	-0.136335	0.193929	3189	760	1092	1174	493	1333	3142	467	1858	252	2657	939	2118	2163	3018	2917	2093	1779	2357	874	3121	332	2252	644	1238	2476	1901	2384	2260	2798	32	1424	1120	2578	2289	533	3257	1427	1702	1579	952	2581	2865	2308	3077	2806	434
Prestwick-981	-0.136286	0.194253	1205	3153	85	2183	1204	2038	2625	668	2118	1855	403	1403	2564	718	383	334	2009	2157	3221	2863	823	1926	2432	3023	751	2120	2800	1740	2690	625	2173	3171	2986	3045	1890	1658	52	2928	2947	1577	2576	423	695	1514	2609	1400	1813
dequalinium_chloride	0.136286	0.194253	1044	30	2955	2239	3068	2166	92	533	2501	2291	896	758	856	1439	2466	839	2720	2826	1732	89	1153	2350	2529	1377	83	1743	2263	817	2363	668	1430	2332	1624	390	2354	970	306	2246	320	1863	978	1450	824	1223	2775	720	2021
syrosingopine	0.135681	0.1983	1331	658	411	2317	477	120	3066	2876	2626	2762	2494	1541	831	1633	107	1250	1295	624	3080	3104	1172	1728	2319	153	807	1350	2207	10	3186	923	31	2538	1219	972	2894	911	463	332	1798	3036	2004	2385	498	578	2756	1069	722
tetracaine	-0.135544	0.199222	3231	960	1384	1768	67	3102	3152	3236	2300	323	1800	3191	2427	1870	3208	3061	2113	1887	2770	441	1251	2506	1007	2534	181	1668	1520	2289	1646	1496	396	2892	817	3244	2974	2047	2586	513	2126	2988	603	764	2572	1295	2484	881	2671
flucytosine	0.135348	0.200546	361	3000	2078	1354	2131	2328	341	53	362	2431	1017	864	707	3236	2059	2425	2924	2226	1011	2360	14	1785	1884	611	3232	820	2867	904	471	1194	1348	347	3028	20	2965	2075	1098	1923	2566	2016	1155	2217	83	1276	1453	1951	290
tacrolimus	0.135348	0.200546	3037	1629	1770	1434	2735	2606	3	3203	912	167	775	1621	927	2441	916	3018	1356	870	2806	208	1293	3175	2427	2242	449	97	884	2916	654	2117	369	1889	212	2887	3064	465	1172	2128	1265	1038	610	1453	612	731	2695	1010	2059
nitrendipine	-0.135182	0.201677	289	396	1435	1278	187	602	2413	847	2015	2083	2992	1364	2373	1066	2324	3068	2262	3012	1740	3250	966	2713	448	3198	1378	3067	2794	1804	3202	1288	2840	408	2630	936	563	2638	2583	1451	114	3190	2674	480	175	1194	2978	2085	234
adipiodone	-0.135133	0.20201	3211	2023	314	3069	401	1165	2762	2970	2501	1112	352	1493	2610	3138	856	1009	2859	1203	153	2691	1471	2644	1424	1370	2485	2319	1649	2550	307	565	1617	246	1300	3214	3095	988	160	2845	748	2393	2332	1530	2408	673	2628	1935	191
nifedipine	0.135114	0.202144	230	423	1046	546	1695	54	869	396	2091	2997	2664	3029	3248	1760	3055	899	2166	2587	510	3111	567	1280	1357	2921	1225	2954	459	495	3258	57	1460	1699	2343	1509	97	2582	2609	818	767	3115	1964	2598	1016	2303	39	910	684
clomifene	-0.13483	0.204088	5	2704	2739	2394	2849	633	2662	350	1990	2020	2493	560	1511	2370	197	74	2585	1582	1815	3162	1924	2369	2045	119	203	913	114	979	2640	321	810	2617	1288	546	2491	3222	2706	1026	177	1946	2985	2929	426	325	3165	1269	807
ivermectin	0.134664	0.205234	299	2514	671	957	510	1200	3226	3154	2493	492	1747	1024	1092	1660	263	1388	1129	1712	1761	3140	2195	1007	2578	3206	29	874	1846	342	2557	188	1320	1759	1695	3212	2247	1307	835	1371	995	99	2920	1048	41	2986	2870	218	2645
etodolac	0.134654	0.205301	39	2902	502	1812	335	3104	55	354	425	1415	1042	861	3102	1776	1187	8	154	201	312	2605	2763	2009	1156	2762	137	1507	775	609	2856	1726	1268	2189	1484	365	2844	1081	1174	2534	375	2112	1131	635	1315	229	2026	2926	1039
pinacidil	0.134596	0.205707	1494	155	2576	487	7	467	3188	2714	2096	2544	259	84	2021	205	2624	2366	1029	206	2040	2688	2142	985	1045	2562	1080	2209	2606	1048	2346	1835	3204	2734	2248	3147	1307	1192	321	2777	2242	1283	1500	817	3239	1624	737	257	1215
lycorine	0.134479	0.20652	591	1990	481	3096	383	832	892	3178	3092	55	689	166	1099	3055	1256	456	2508	68	1661	3145	1416	2174	554	135	103	2860	2365	584	3204	2238	1859	2427	1063	3231	2349	2022	101	861	2264	2387	228	1168	516	539	2887	2763	901
pimethixene	-0.134058	0.209455	397	2938	863	2590	169	1335	3155	391	2802	780	1693	596	2791	2050	21	2208	2413	2366	2829	2172	1740	328	2631	3075	102	288	1215	619	3195	2128	1602	3083	1793	2990	545	1960	522	487	2210	2482	1645	2561	514	83	1958	946	1030
merbromin	0.133648	0.212353	2093	3175	3009	673	3024	3037	109	3232	2884	2130	2353	471	1561	1394	1546	1053	756	445	260	2964	151	250	648	7	1910	1837	2922	2499	3204	2809	1742	1885	1432	3238	2978	2794	398	21	806	2501	3078	1109	379	1107	75	430	541
hexamethonium_bromide	0.133326	0.214651	505	2912	2320	2963	2971	3071	2810	84	340	2934	2801	297	3210	2128	947	350	2542	1523	3022	2340	319	2207	1314	1828	325	237	2626	2553	1961	446	479	1457	2490	2751	1203	352	569	2989	2719	948	434	2097	726	1388	41	583	3174
5230742	-0.133228	0.215351	2497	2007	2438	2544	2546	2988	11	673	2235	3158	650	2622	1420	247	1842	49	1056	2650	796	3172	908	66	2164	3080	2274	238	2876	2382	731	3025	2296	578	2476	284	2030	1248	1869	2898	800	1453	2160	792	3234	121	2469	2928	2704
doxycycline	-0.132944	0.217391	2423	1478	431	2023	2383	642	2979	2575	3254	2315	2668	394	1415	2326	2030	2414	2228	1274	1530	3085	3199	2503	1223	1922	548	1273	3136	2332	2596	396	2757	1515	2711	3157	3145	391	1986	2856	1859	2462	2690	2645	136	2385	1014	849	806
anabasine	0.132808	0.218381	1140	108	1065	834	176	58	3153	186	581	1250	1086	1529	2275	2867	799	359	1590	1665	3192	1363	1251	3178	700	2750	2711	406	1493	1220	2491	1340	1540	937	2740	96	2094	3008	717	2779	2081	646	711	2147	1539	601	855	563	2243
cefixime	-0.132632	0.21966	897	317	139	2675	498	1485	2872	630	2354	362	165	88	2948	3228	150	164	1971	2072	2753	3041	382	157	2811	808	2406	731	1427	1078	3199	2864	2208	1897	386	35	258	2655	2735	2686	2039	768	2609	2913	289	10	2433	2423	1357
fosfosal	0.132446	0.221015	136	2506	816	2747	1202	1764	250	61	2898	1289	2031	479	147	573	2293	2635	1791	1797	2240	101	1792	3102	1678	3159	2417	1540	369	1132	167	2307	59	2527	2479	63	520	1863	1494	494	125	649	287	2902	1605	901	3132	3128	677
4,5-dianilinophthalimide	0.132251	0.222448	2791	1115	2661	3175	388	1037	121	300	1373	3120	2482	1261	3002	2508	387	482	40	712	2923	2980	1760	1546	429	321	250	354	2485	2620	1592	579	723	1203	228	38	1938	2495	1036	2804	2586	1227	3057	2425	3125	545	606	919	463
prochlorperazine	-0.132055	0.223889	3	2479	558	2077	1147	926	3032	2770	2808	1109	1486	133	2737	1828	141	861	2333	2564	1900	464	2894	362	2844	3156	91	505	326	1163	3202	585	791	2655	228	3182	2352	3015	2585	427	881	487	812	2690	199	363	1784	1438	3131
pentamidine	-0.132016	0.224178	28	2653	1567	1308	271	90	3172	2537	2360	1921	776	1172	1213	146	720	1199	1753	1655	2280	1319	127	2825	2836	3176	1267	634	1203	402	2458	383	529	1524	1844	3045	414	3054	1989	2456	1833	2145	2766	2437	195	1574	3023	1675	1098
nalidixic_acid	-0.131596	0.227302	508	1801	3037	973	160	122	3256	632	1886	2371	3252	3085	2409	875	376	896	1924	783	2814	2809	2072	905	2425	3073	3168	2952	2049	2677	3041	1643	2897	2996	3258	148	2021	3035	2315	3129	2546	97	1859	3221	1623	481	2873	985	1341
digoxigenin	0.131508	0.22796	55	1553	195	2593	39	1170	224	1341	2871	293	15	18	744	1783	208	3161	3018	2023	2620	3208	2388	1023	1072	48	279	3036	268	235	3252	2338	2119	2500	1222	2794	490	1996	85	1954	1952	2090	2955	1343	54	2288	2775	2957	1081
STOCK1N-35696	0.13143	0.228546	540	3094	2692	2515	32	2221	338	46	1494	205	65	774	1928	2601	1918	2883	3186	2171	633	3097	3131	400	485	150	289	2160	80	186	2807	2640	1974	3027	174	258	993	2836	90	663	567	2955	2251	2324	2429	2869	56	701	963
cloperastine	0.131391	0.228839	65	1864	53	1724	756	718	1083	32	1411	2038	259	1079	2756	666	67	304	3180	2752	3110	3139	1278	649	3002	3075	168	160	768	142	3162	1529	413	2466	605	1788	785	3135	1623	582	444	1897	1746	2318	353	1397	2967	547	905
sulfadiazine	0.131156	0.230606	2438	1300	332	1956	6	86	902	2955	84	421	834	1792	3081	1621	1022	2773	2070	2506	2950	3083	286	1678	1825	393	223	3035	166	150	2999	2113	1191	2657	787	2246	103	125	2176	328	2526	2491	1750	980	1546	2019	1416	281	862
thiamine	-0.131156	0.230606	3229	571	1977	1405	172	689	3010	3175	1678	2319	1358	2749	1426	2876	1365	2379	2187	2225	2037	1938	3168	1739	756	2887	3140	518	349	708	2070	1215	2667	2222	1225	3189	3067	1866	2001	1134	1342	2572	1440	134	2630	83	2274	825	1592
metaraminol	-0.131107	0.230976	1849	2615	1680	295	1084	191	1085	2857	2823	2965	3244	2979	2054	1204	2124	2159	917	3031	2772	3258	157	2911	3149	2518	3159	2851	2092	1720	1943	1047	236	2549	3222	2787	2818	2753	2652	3056	2354	645	1061	1441	2241	2024	1928	345	1063
alprostadil	0.13101	0.231716	2956	2279	834	1358	2372	1688	355	3201	586	94	1233	1254	2976	2848	356	1182	391	1013	1048	149	2143	1177	752	179	822	113	322	1567	349	965	3196	15	876	3250	2721	32	966	71	2084	2234	318	2011	1597	2158	2250	214	2688
astemizole	0.130883	0.232681	11	1790	527	2722	84	187	3202	295	2824	189	2820	943	1588	2936	51	3196	2779	1771	2311	3065	1270	1316	3120	2898	147	2420	1083	119	3219	1758	198	2612	144	3124	1192	2664	2298	272	1181	597	99	2960	47	708	2384	1949	2361
cefepime	-0.130795	0.23335	2902	575	2599	1480	1845	800	410	3124	2593	3137	908	2941	1423	551	3112	3123	931	2509	1837	2367	2134	1433	2592	25	332	609	1879	3220	745	709	2955	1021	1481	3145	3066	1036	376	2539	2799	1717	3128	2747	462	1305	865	1895	2669
iopanoic_acid	-0.130756	0.233648	2536	754	247	2624	1511	299	125	3063	3142	8	119	18	1324	2077	653	550	2600	1979	890	3057	1163	811	2762	3064	1081	1030	116	529	1463	2340	2441	1358	1875	3161	716	450	3052	1141	2611	1502	2305	57	489	2093	1591	2873	2975
vancomycin	0.130668	0.23432	3014	3018	2749	966	3188	1099	342	3106	845	2668	801	566	519	74	295	1290	1531	1224	518	131	1206	2660	1608	22	1802	492	2246	2978	146	2626	1963	93	11	3173	3109	112	790	77	368	2537	2366	96	3076	1177	2169	281	2443
iproniazid	-0.13055	0.235218	1996	439	2722	2821	1297	686	2576	2887	2153	3177	391	1539	1879	2726	781	2193	1571	494	2962	1306	162	2126	1711	2390	897	837	3043	1979	1373	2510	3088	1809	826	3059	2593	3216	787	1549	1791	3178	212	1320	2171	2079	1280	2310	2181
pseudopelletierine	0.130541	0.235293	1753	1570	91	3210	47	514	2741	2863	2772	15	119	60	3144	257	11	434	2803	1595	146	99	1499	1224	303	2131	2064	206	2710	2932	987	2747	2616	449	2013	2167	2864	745	3218	2358	2994	3234	901	111	427	2481	370	1024	1115
nifurtimox	-0.130414	0.236269	2932	2462	1344	2298	8	38	3188	2647	449	1026	984	732	2790	2170	851	2151	847	1442	2610	2936	2591	2548	1799	2206	2630	2667	602	3121	1835	601	2629	1854	3096	3184	2576	1800	2615	2472	271	2448	3063	2227	1614	177	1476	1941	1005
ampyrone	-0.130404	0.236344	3183	1062	416	1683	185	999	2730	3105	2100	603	343	2224	1476	2583	610	563	609	2540	1071	3033	276	2527	1802	470	1557	2025	2515	2827	1496	1706	2336	1152	720	3240	806	3067	1822	1840	2257	2116	3203	2393	2851	354	2664	1771	2690
Prestwick-864	-0.130384	0.236495	1230	2341	36	1424	129	60	3235	2901	2554	145	1830	632	1610	2948	2302	1792	690	2161	2551	1419	929	2233	1456	2036	3024	2531	2955	1800	1051	2684	2005	721	3138	2919	3227	669	2206	2619	903	2416	410	698	2517	278	2616	2080	3160
spiramycin	0.130335	0.236871	106	147	2429	869	1339	716	1033	2747	2635	2146	3042	2057	1077	1520	2188	2839	342	400	2597	3197	1364	2539	2227	2904	533	796	2983	1478	2562	799	1123	3109	2808	1451	529	2905	948	1720	2536	2271	1433	2552	99	1000	1204	995	698
digoxin	-0.130228	0.237701	48	2284	112	1335	31	722	77	1122	2324	130	284	54	1458	2405	264	3175	3122	509	2964	3235	1040	1219	1788	198	574	1129	142	433	3251	2943	984	2193	2850	2245	227	2483	333	1625	1732	1265	3001	2884	217	1389	3103	3115	807
guaifenesin	-0.130228	0.237701	1159	2847	3034	2909	485	403	1913	135	2137	1223	1267	3150	1019	2814	1243	1805	2245	2355	3046	3186	893	2158	1521	2967	938	574	1154	1561	987	1024	898	1234	3175	15	763	2948	1507	1040	1915	1190	2421	505	666	3211	1849	1984	2989
strophanthidin	-0.129817	0.240889	21	988	296	2736	71	207	118	2856	3176	1721	849	96	99	1696	1200	3152	3014	717	2565	928	393	2827	2341	703	371	2844	2415	724	3073	3080	728	1101	1073	3186	635	2978	1020	716	1024	1248	2380	2390	182	2862	321	2746	2507
milrinone	-0.129749	0.241424	2607	104	1563	1588	1323	731	65	340	1049	2422	2195	2663	2097	2093	591	943	2327	170	2688	3106	1140	1954	2094	422	555	2289	75	850	2970	980	812	2530	2770	59	415	1788	1893	1386	1284	2953	2257	2492	2339	2230	2519	2412	2133
viomycin	0.12971	0.24173	3065	1204	2838	964	3027	3244	2487	2883	677	2649	384	246	1160	2669	1400	1522	383	1015	178	153	1217	2265	662	2876	2800	1250	1499	2921	176	502	2073	1390	2926	3029	2612	1193	206	127	2603	2375	1330	2092	1256	1489	968	1000	2219
mecamylamine	-0.129632	0.242342	2584	1670	597	3067	2836	1462	2808	2155	1172	2967	3146	183	575	1333	3103	2668	1601	2972	1617	2725	2693	2400	1365	2378	1605	1807	625	902	507	1530	929	2857	393	3171	1469	2747	91	1864	233	2170	877	2958	1184	42	3242	1865	1463
todralazine	-0.129515	0.243263	2491	67	681	2979	19	1950	3117	3187	1320	302	737	2352	1112	2786	2472	2596	2059	2956	2679	2619	2402	1246	786	2003	236	3211	778	1222	1725	2504	873	1025	2912	400	889	323	1696	2087	2880	363	1628	1812	3099	780	1880	3199	3151
mercaptopurine	-0.129446	0.243801	65	458	2795	3093	1910	1836	3079	182	2656	3235	3225	3262	2924	675	2322	3117	1866	2732	2106	497	1455	535	1283	179	3177	920	1418	2454	2217	716	552	2097	1995	19	2337	2534	1062	95	2403	761	1623	343	2500	2020	1018	280	1546
methazolamide	-0.129358	0.244495	1894	2133	2597	2111	128	191	3106	1108	2427	2996	1553	1234	2033	1182	184	2950	2978	1839	2834	2095	1470	1173	2534	3216	1218	2956	496	2407	2894	2549	2792	987	382	864	1536	616	2399	1632	668	1875	3043	1667	525	271	82	2382	1741
amikacin	0.129319	0.244804	230	2586	1815	4	3049	268	2609	509	906	1134	1491	2956	216	887	2662	2999	2376	1615	178	3091	2654	1033	2161	3088	228	2051	1958	1678	77	59	2679	2498	1346	778	3050	441	2420	2453	735	1133	2303	300	407	36	2241	276	2228
irinotecan	-0.128674	0.249939	170	1586	2307	258	205	1057	3230	263	3041	3214	3145	3201	3097	180	1433	3190	3004	2872	1446	3252	2265	277	1478	3246	3117	304	738	1206	3229	1665	48	2201	2859	36	293	2738	2644	1468	603	917	2988	1679	1071	2040	513	75	570
H-89	-0.128664	0.250017	2985	709	2567	1993	2911	117	654	3216	986	313	735	1903	2808	595	2040	1952	322	537	714	459	2041	212	7	3079	1602	2526	3153	665	3033	185	2827	2369	3008	2980	1669	1697	461	767	1985	2423	573	1518	2968	1380	3145	2874	703
guanfacine	-0.128606	0.250488	563	196	1844	2089	2527	2531	297	9	492	2589	2140	626	3210	3053	2860	311	2545	3028	2808	1246	2980	2451	2040	975	952	2948	1263	2769	1682	1443	2238	3145	1504	117	830	461	2502	2797	3022	2951	1135	3094	699	335	365	2349	2650
iopamidol	-0.128606	0.250488	2502	2419	3206	3122	2691	676	801	3028	422	2890	3053	3191	263	881	1262	286	950	929	989	844	2613	1050	2732	640	1494	2669	758	1645	1318	1191	3045	1243	710	3135	2104	1949	185	744	1778	749	2675	1852	2155	1312	1297	2054	3214
fluticasone	0.128547	0.25096	2487	779	3099	822	526	654	3216	3163	2769	1042	637	2705	2876	1006	782	2517	1478	116	758	3122	1798	140	1722	2582	795	103	1067	257	2473	2242	2340	647	1292	3248	3092	1738	433	517	316	1344	1892	735	764	1250	2746	958	1272
AG-012559	-0.128459	0.251668	3150	939	2279	1798	2346	1251	1939	3060	2228	1756	2008	539	2082	1830	1206	2031	1737	147	439	1012	2364	409	80	251	1820	1796	2500	2864	2716	492	2692	634	1354	2765	2981	2127	3142	271	714	430	1395	1078	3071	2302	2496	2103	304
16-phenyltetranorprostaglandin_E2	-0.12798	0.255552	3040	299	2868	2567	465	196	2999	2532	687	1052	2092	3095	2891	2381	616	2077	948	220	2604	3230	1721	2500	1180	1233	2211	813	2691	3061	3221	1943	1344	1668	961	3119	1100	500	3006	1724	1148	2823	2785	2521	764	895	349	930	941
LM-1685	-0.127961	0.255711	83	2549	224	938	2047	2996	2825	1341	2676	2674	2456	2820	2398	921	2708	2213	912	2207	3132	2945	697	1194	3198	2948	3005	286	3187	1404	3245	858	1460	2645	3243	394	3205	1978	371	2228	1584	2442	1535	2483	556	811	2775	213	2570
ebselen	0.127775	0.25723	34	2740	157	2062	397	122	76	68	2972	2373	2730	1838	3074	2762	162	2919	2897	2981	2557	97	941	1805	2537	743	54	637	1415	895	3145	2860	1331	1365	577	23	196	1824	3026	2022	1209	167	2174	203	504	2518	1856	1767	2942
alprenolol	-0.127629	0.258433	2156	1068	139	2219	3155	108	409	3252	2393	1874	943	533	2899	420	242	2518	1336	1255	3133	2723	1066	975	1106	1394	1703	2849	23	2617	3174	3004	2777	1087	578	2581	2622	3152	1979	1482	1674	2851	1245	211	2295	1581	2450	2425	1873
suxibuzone	-0.12755	0.259076	705	1169	3169	2817	612	1077	291	1279	1981	2622	1676	3254	2528	1887	1913	2527	655	1434	1536	2156	167	2204	913	1414	2018	1924	2406	1064	2802	912	745	3178	2638	419	1800	2699	479	3031	2660	158	739	2650	2834	387	2290	2992	2094
quinidine	-0.127335	0.260852	235	1800	1259	1482	2407	226	24	57	3097	3081	3231	2538	333	489	2070	1207	1869	1583	1393	3260	3129	2103	2547	1202	2420	2947	2334	2396	251	253	2474	3163	2859	44	203	2418	196	3078	2658	1319	2914	3184	765	2805	2570	1261	1627
budesonide	-0.127042	0.263288	2636	300	946	2166	762	3107	2927	369	554	711	2104	1973	2191	3166	2696	2614	2888	829	2622	1778	2425	1415	2259	2972	2502	2579	754	3124	1622	910	2325	1717	2781	2367	1512	64	2830	667	1503	2566	2581	257	1921	258	3088	2597	1367
indometacin	-0.126993	0.263695	865	1343	3015	1416	2570	2842	372	2836	2755	2379	728	2242	3167	468	211	1142	1998	988	1415	2804	206	2790	3139	133	2617	257	2879	1308	1444	1695	590	1834	864	754	138	317	2744	2565	479	2960	2269	2513	1640	1792	1596	2816	1156
serotonin	0.126857	0.264839	2339	1735	577	1973	641	952	5	784	1391	263	31	231	565	1266	331	522	182	1482	1977	160	2613	1198	2041	1145	1659	1390	672	737	1168	1697	3114	1209	2893	2000	711	533	242	472	2858	1449	1716	3099	225	2117	1420	2276	1970
gemfibrozil	0.126818	0.265166	274	128	2040	308	938	1989	38	497	2442	1190	784	1266	1482	2043	586	3	1032	1615	2235	41	1229	1934	2565	934	3245	211	2305	592	2274	3169	1637	3180	2861	106	2544	1740	2642	1212	3114	2370	54	2632	863	266	272	372	233
morantel	-0.126642	0.266643	163	2220	580	2323	538	959	3190	243	2290	2317	3251	2231	1673	2672	2599	3018	2644	1645	2198	2154	458	1143	2205	2511	130	2785	43	1278	2807	583	704	2037	3230	32	1050	2075	2869	3051	2384	344	1409	3050	914	2464	2267	2743	90
tetramisole	-0.126612	0.26689	1029	2857	1128	1942	1934	925	2433	2597	1223	2617	3156	2662	1240	2394	3159	1681	453	3104	2004	3127	1079	3108	1263	1027	2718	816	1884	2536	2059	1220	525	1785	3037	3235	2393	3243	2988	1902	891	2989	2708	2520	35	64	3191	1624	1766
amoxapine	-0.126476	0.268044	13	180	399	2536	3089	1512	3176	879	971	3035	1225	1561	1781	614	339	3167	3056	3209	2234	1096	824	1131	2993	2832	151	982	1626	581	3211	2884	19	2437	875	1077	123	3021	714	591	1893	730	1102	2630	312	2642	3101	2475	2801
zidovudine	0.126173	0.270649	695	1654	1858	2632	2577	3002	515	96	3261	334	2614	217	3070	1378	480	352	1720	700	313	3076	896	2616	26	259	2043	1040	1426	931	1245	870	2719	154	1447	71	1915	281	559	2383	1283	1670	1135	403	2327	201	1531	2938	2259
dioxybenzone	0.126134	0.270981	1176	455	2625	1215	808	356	32	710	354	2184	2473	42	3124	2146	526	994	2644	1690	2205	2537	133	1481	2222	367	1676	890	2976	1371	2088	1562	162	249	3028	143	474	3171	148	616	266	255	3193	3191	231	2836	522	593	83
ramipril	-0.126085	0.271397	2344	2664	2545	2460	67	1284	3112	866	1456	1253	793	898	431	1719	2346	3188	2769	3220	234	2473	1301	1102	2323	3113	1626	182	1404	761	1746	90	35	765	1762	2838	1493	1644	2250	2183	3233	2891	1567	2000	952	1058	1421	1293	889
pentoxyverine	0.125801	0.273818	543	703	2415	2500	133	261	3222	542	3170	487	669	1241	3236	586	410	134	1646	719	2187	910	309	1206	1338	3256	1554	921	107	349	3245	2774	2366	1146	2103	76	2828	700	3027	2836	533	449	1460	2612	1136	997	3045	2282	845
furaltadone	-0.125762	0.274153	857	484	1050	1817	1025	1327	3043	57	2874	1015	2429	1412	2788	777	3234	3060	1392	3082	1796	3203	1059	1433	745	2964	2039	2249	1016	2300	2761	3074	100	2106	3262	467	2494	1623	2800	1676	496	757	888	1771	750	408	866	1618	709
ganciclovir	-0.125733	0.274405	442	2879	621	1494	861	2602	744	15	3211	3051	3142	2203	2805	1652	2045	2617	1919	3011	2415	3214	850	2339	2625	2418	1701	2226	1090	457	3256	2536	583	2268	3252	53	269	1841	2348	1910	1256	1509	1374	2187	532	2726	2337	1456	682
clopamide	-0.125401	0.277267	1010	107	860	1706	197	467	1263	2204	1424	2526	1600	950	2187	349	1000	1027	2566	2995	766	3237	2700	2282	1861	2675	1243	770	2302	545	3222	1382	436	851	1118	3250	414	3072	876	3174	2814	2621	3243	1675	2276	2145	357	564	2100
oxytetracycline	-0.125352	0.27769	910	1870	91	2412	661	1026	3213	757	3008	390	1835	1829	184	1834	466	2007	2785	2442	2312	3237	2093	1535	1942	3027	2464	2090	941	2035	2295	2364	992	2577	540	3113	39	1271	386	2061	2874	2119	713	1287	343	246	1956	2196	288
piribedil	0.125283	0.278283	3157	930	40	1542	88	1041	1233	2604	911	223	67	1358	2837	1622	11	57	1833	2990	2502	107	2185	1220	1483	589	1111	42	160	89	3252	3086	2228	2019	21	2500	892	1732	2296	1417	2962	1441	2817	2494	353	2090	2905	1945	2166
promazine	0.125283	0.278283	40	2011	160	2505	11	1035	2293	1263	2504	358	59	26	3166	678	7	3028	2403	1752	2571	3085	1512	266	3010	3186	27	810	377	6	3236	2747	1681	2355	1585	2193	138	2467	3015	959	735	952	1425	2169	20	876	3020	1906	1216
piperidolate	0.125235	0.278707	142	1977	485	483	14	627	2847	681	2873	833	937	1123	573	2910	750	1542	3063	1242	1946	3050	456	1383	590	279	481	1438	177	1907	3226	1954	1252	1432	609	72	520	2284	2457	2026	2043	1862	810	1902	269	503	3037	2046	3240
alfadolone	-0.125205	0.278962	836	1616	1574	3077	832	321	2885	3166	564	36	406	1545	2203	1673	438	2859	2371	670	1904	2750	595	1020	1639	1191	1642	1063	2573	814	2933	2041	1444	1197	3023	3179	1950	2781	615	1139	664	2047	2871	352	1400	1506	3110	2356	2695
oxybuprocaine	-0.125137	0.279556	2389	993	1943	1559	133	2896	2810	932	2782	448	261	350	1222	2555	698	1853	3207	467	2597	3151	2358	1413	1469	3231	236	1868	1191	495	3004	2248	2821	2588	48	3161	522	2357	1133	761	2591	944	3005	2338	62	553	3059	1466	3139
PHA-00767505E	-0.125059	0.280237	2654	2521	902	927	2518	422	672	492	1001	3233	2882	2535	1157	339	2452	172	725	763	1388	298	1930	667	1771	2450	2751	2947	2090	1618	436	644	668	2453	1218	1950	1358	105	2787	2696	2360	2347	1684	2341	2820	2112	2490	2052	2758
flunisolide	-0.124932	0.281346	196	359	1229	1549	234	1201	3086	1608	3090	2037	3189	2898	929	2823	521	2044	536	2963	2369	3227	1761	3259	2937	3198	2402	547	2953	158	3191	1236	588	3157	2584	2474	1363	2455	311	2935	984	851	1999	1688	34	1795	1576	505	783
physostigmine	-0.124883	0.281773	2541	1727	329	1076	3261	2716	3120	1215	2865	1422	1929	2608	2842	2040	1016	2895	1981	1390	1875	1355	1012	2848	3013	1163	1033	1086	1300	266	3239	2531	2101	2970	167	623	521	2423	501	685	1614	786	1972	2593	2005	1996	2321	1343	3066
dydrogesterone	-0.124844	0.282115	2979	280	484	2224	3063	2913	3080	3043	2927	953	1113	1495	142	11	397	2557	883	2451	2460	3219	1266	706	1792	2972	1156	1873	2745	574	3256	2897	1149	1652	2805	3253	174	62	2610	419	916	1817	628	1145	2650	453	3151	518	2173
dihydroergocristine	-0.124785	0.282629	2302	2705	255	2963	688	810	503	3041	2384	1014	763	84	3071	3220	79	128	3107	2811	876	835	288	1389	2531	131	121	454	267	2322	1627	491	3180	1184	384	3248	2227	1308	76	2259	2014	2845	2648	1912	2370	330	2593	1943	2133
demeclocycline	-0.124765	0.282801	1589	1151	112	2787	576	596	2962	202	2464	1702	2198	1709	1781	1296	1215	2419	2167	499	3013	2587	307	2317	3209	3093	2674	1833	2078	315	2717	416	515	2262	1849	53	1253	2031	2797	3129	2685	2613	3173	2757	677	1764	1235	671	59
Prestwick-920	0.124736	0.283058	716	400	494	1325	89	1351	806	1115	330	1576	118	1253	471	449	500	737	2559	2290	1031	2635	300	2966	2491	346	3172	3100	1385	2315	452	2136	897	2770	2993	77	1581	2452	205	1947	712	1235	86	2004	916	944	702	1739	2027
bephenium_hydroxynaphthoate	0.12459	0.284347	2863	2388	835	2200	2963	3112	3020	218	240	2928	1181	238	519	1981	1447	518	29	3079	746	80	1192	906	475	2045	987	486	205	1933	2	1691	1341	368	685	1291	3147	2522	284	2144	1310	1920	811	1251	1488	260	1878	2056	1975
chlorphenesin	-0.124492	0.285208	2992	341	2612	1134	130	207	2086	3116	2567	172	647	46	2962	3250	91	619	2566	2427	1458	320	1743	1037	934	372	1000	1314	534	2385	2406	2093	1394	694	448	993	3237	3246	702	1984	2741	1955	487	1659	2974	253	2979	3006	1792
netilmicin	0.124375	0.286245	1099	196	33	2965	535	1493	891	3126	53	2331	32	2723	1481	1641	1262	2644	997	820	463	1180	2470	333	526	2574	694	1203	101	1230	2521	2047	2141	1324	1313	3205	258	3175	423	1439	2579	1981	1106	3036	1503	1062	2355	1611	2429
torasemide	-0.124296	0.286937	87	2593	215	329	797	3047	567	654	1579	2578	319	1224	161	3174	108	183	1758	3220	2861	2339	1184	2982	3248	2845	1081	2909	1453	1340	2889	333	605	1877	3042	3202	2442	3142	1556	2652	298	1472	1875	745	322	623	900	456	1461
tobramycin	0.124238	0.287457	1299	1133	693	1817	142	2690	127	76	565	2983	3255	2948	3102	349	542	121	111	391	2830	653	1071	3157	1256	513	3082	141	863	1792	639	2590	241	2342	2834	23	1195	1509	3214	540	1354	358	630	2777	2320	2210	2975	2799	724
picrotoxinin	0.124218	0.287631	2860	788	469	289	2604	2806	2534	2318	2881	330	1323	899	2615	715	79	485	2826	1566	1889	2829	765	1138	1748	109	1591	277	2180	757	2963	2038	272	1787	799	3175	1052	656	1648	2346	1791	1671	2158	295	195	1144	2668	826	1340
sulfacetamide	-0.123974	0.289806	3218	2469	2603	2148	218	667	3256	3150	3114	1876	1824	1358	1051	558	286	138	1782	3093	2354	2008	1695	2647	2290	16	1903	1183	189	2734	2002	290	2793	904	124	2826	1033	1339	1148	1222	2205	3213	1831	1987	3058	405	3162	923	1445
colforsin	-0.123886	0.290592	1080	2259	2127	3029	378	146	3197	3078	1246	2334	2712	3068	630	2338	1935	2113	362	2430	2438	3049	1168	607	2092	658	240	1495	2939	3036	1027	1142	130	2892	2372	3175	229	358	2908	1948	2942	293	3160	3231	244	1192	3129	2551	1020
ondansetron	0.123827	0.291117	2442	1479	937	294	886	1782	56	3203	2055	1944	2767	2073	14	2650	2502	2981	2273	805	1041	1480	1235	24	862	130	2947	95	1932	2051	221	426	2554	1211	428	3233	2855	590	1048	1742	1898	2908	1808	2787	117	542	2694	1059	1163
oxolinic_acid	-0.123583	0.293311	1107	1062	2962	1660	2290	3180	115	495	326	247	1372	560	1788	2384	1317	1358	412	628	1888	1668	834	529	1990	2824	1128	1985	3210	1036	850	678	2436	2472	3211	34	3223	2500	2730	2596	3204	78	1878	2617	2920	1615	280	2485	809
thalidomide	-0.123564	0.293487	1083	596	1539	3114	2637	1153	498	2593	59	387	3144	1488	2698	2897	933	2282	1376	1267	867	310	1300	1231	1934	2607	1810	260	1379	1203	44	2917	2224	153	2464	2505	2325	2382	2299	3098	2771	648	470	670	21	959	2579	2403	1869
amylocaine	0.123534	0.293751	725	2320	1988	126	3145	2441	404	3038	2054	2280	2289	650	1087	2268	1122	2392	1980	1752	2412	1018	2666	2024	3036	3226	120	884	1134	892	763	595	1572	2035	1682	3228	2508	282	840	1400	298	178	854	1298	365	2632	2704	24	2985
adenosine_phosphate	0.123349	0.295428	3139	1396	688	1699	357	701	528	3203	2566	2894	705	2736	3090	1814	1026	794	759	414	1009	350	1593	69	1378	429	3080	1023	1911	1443	1235	2978	2715	810	771	3201	2403	167	793	199	1126	2442	587	1175	2020	1771	1327	2235	2023
azacyclonol	-0.123222	0.29658	268	2607	192	2985	5	33	2970	2994	2978	720	322	291	2512	2151	113	2870	2212	597	2228	35	460	759	1687	3104	1353	535	2654	163	2579	2251	315	2364	1895	3223	549	1916	1425	973	1258	303	2379	2778	321	1123	2806	3066	2139
bemegride	0.123143	0.29729	199	1450	2298	614	2724	1424	1190	2642	2913	2117	1936	982	2886	24	1423	1930	1444	1179	2552	46	853	534	583	3025	273	898	1197	432	2198	1121	1745	758	1069	2443	693	711	2998	426	116	2564	262	35	54	2834	3143	2307	3096
depudecin	-0.122987	0.298714	2700	2125	273	1733	489	2190	3203	2679	2535	1339	1322	469	2581	1693	60	1569	1130	2648	2166	3136	1227	1992	3125	3117	365	3082	1229	1474	3174	3208	566	1009	563	3095	730	1675	1701	2191	2187	3094	2438	133	1184	75	950	1698	2954
vincamine	0.122987	0.298714	2476	2201	299	839	275	233	3212	3244	2585	111	2610	1148	594	2796	1557	434	647	695	1244	37	1477	384	68	2396	669	1393	1404	1986	2636	1813	3124	480	1921	3218	2786	845	2123	276	2543	1678	65	2271	728	2788	2616	3105	599
5151277	0.122753	0.300859	80	2165	1511	2501	3177	2533	3178	38	2847	1943	1945	2183	1223	1219	944	3037	235	178	270	39	2697	321	960	3182	2123	2401	106	1137	3230	1843	88	3125	2076	25	1013	107	153	187	1565	3079	2895	2150	2396	730	3118	435	2812
heptaminol	0.122723	0.301128	2890	403	2317	435	2735	1841	3107	3201	105	2291	637	888	99	267	3199	2	474	2461	1386	189	3009	252	2198	232	2966	1732	121	1885	22	317	2787	1388	2428	3224	2737	1612	1861	868	434	116	2874	1041	3116	714	1936	1008	1804
BCB000038	-0.122713	0.301217	3027	457	1762	3147	502	597	2976	1820	1869	2419	2809	3244	1864	31	401	223	253	473	1999	3221	2857	3130	665	3169	2860	1134	1936	1364	1855	1260	2087	1189	982	636	3128	998	2446	3101	693	2089	2460	510	2738	1310	1226	1074	1389
pempidine	0.122694	0.301397	385	334	947	2426	76	2178	193	168	2633	1859	1590	1371	2451	1419	191	509	1347	3204	1399	3142	1184	3201	1616	2903	2527	313	1346	873	521	475	1085	539	366	21	1798	3183	580	1380	2515	73	2405	3229	502	2784	2802	2030	719
atropine_methonitrate	-0.122586	0.302385	1952	864	2075	2132	214	697	3015	2997	430	3228	1878	2989	706	3122	2390	3145	2676	511	943	2603	181	2926	3153	131	2241	3076	2710	2232	411	689	1075	463	59	524	2548	1382	1124	1834	24	3093	881	1031	2091	3085	2689	2851	613
atracurium_besilate	0.122479	0.303375	1854	418	2967	968	3097	912	2841	3199	2281	1734	1685	1041	510	1008	1746	1889	903	999	847	905	401	232	2496	285	286	2182	655	1200	239	1449	2022	2379	199	3130	1215	1355	1298	528	1368	2466	828	459	2399	558	2521	290	3145
mephenesin	0.12242	0.303916	124	2116	1901	1813	844	24	229	142	3063	2493	3225	3121	1132	2503	1690	530	3115	2671	2689	3157	678	1857	2443	3244	2900	2909	2956	2165	3085	1333	289	2848	2744	55	1909	2020	1149	370	336	2713	424	1710	52	403	1538	898	341
meclozine	0.12241	0.304006	435	234	796	1974	170	257	3205	2917	1550	442	868	2379	3208	2272	158	1300	1445	2636	3223	1441	228	267	2174	2982	195	410	78	1464	3238	2252	157	2277	1306	354	1626	2102	3022	1041	1498	415	1751	2085	56	1402	3066	1688	1373
methoxamine	0.122342	0.304638	3041	1539	1796	1601	440	189	590	3080	49	2366	832	809	984	31	217	2940	1308	387	2197	2	2565	1010	2655	347	2734	1046	2862	1954	496	3108	1151	790	718	3219	535	2661	2843	319	1993	1892	2250	360	326	775	2279	1959	2139
Prestwick-685	0.122332	0.304729	2377	1533	74	1804	33	88	879	3174	2994	137	24	1152	1974	1976	5	810	561	1364	1577	420	1913	744	1905	2758	1723	1301	2080	89	3151	2678	2477	865	608	3185	754	2052	566	2908	951	655	2651	2134	439	52	591	883	753
nadolol	-0.122254	0.305452	3151	2871	2590	1375	3186	3211	3189	3234	136	3117	2971	1552	209	2750	1972	2397	1140	441	1266	151	2842	2780	1301	19	2391	2003	3003	2209	1663	1974	1517	1653	528	3243	3015	505	137	1790	2395	1701	1202	736	1985	2153	771	2048	2283
prasterone	-0.122225	0.305724	104	1835	441	1186	2836	347	2117	522	2406	2591	2633	1899	2085	753	281	3147	1874	2829	1819	3130	19	1009	2417	2707	2514	1040	2463	1947	2562	2609	2901	614	3136	2771	1943	1655	2008	18	205	2554	2144	1222	296	1052	1347	1118	2520
convolamine	-0.122098	0.306904	589	2943	2938	3114	2328	2789	2428	3225	2541	2040	3224	2156	232	3031	3165	2142	1711	2962	10	408	2067	2296	528	314	432	3135	2787	524	458	69	2844	913	616	2819	1777	2251	1251	446	1338	3233	1341	2906	2249	2842	568	597	902
fluspirilene	0.122059	0.307267	25	1509	96	1657	497	397	52	251	3032	394	2302	1431	2326	180	109	982	2840	3005	2096	618	892	657	2784	2751	548	1014	164	160	2710	680	105	3077	532	3148	1902	2325	1818	174	1346	2517	1429	1296	490	23	2923	737	2611
phenformin	-0.12202	0.307631	259	803	2794	937	2480	2840	2838	2824	1418	1385	3037	1886	949	1457	288	3104	3048	2875	2810	3074	473	1732	2055	2724	745	261	990	809	3138	290	912	2257	2644	2735	869	2641	233	1269	1280	1301	952	1721	2468	488	3006	2499	2114
domperidone	-0.121941	0.30836	2992	2570	1438	1823	2770	2071	3006	977	2998	2394	1452	2039	2232	1104	109	2278	2083	546	1971	15	2000	196	1524	2780	632	2747	1337	1097	2384	3050	1527	2695	166	3066	224	2189	2009	443	895	222	2980	2124	2256	1493	805	2664	1876
thioridazine	-0.121893	0.308816	193	3013	1	2729	1421	591	3164	1733	150	843	1437	1109	301	1278	11	886	3151	1787	2852	1242	1274	656	2720	964	852	209	958	66	3194	2398	2182	2591	1728	3210	2734	2130	1336	810	2054	2837	2173	2249	861	189	2058	2799	2187
indoprofen	-0.121795	0.309729	778	379	2423	943	2913	3125	3075	2634	2484	3252	3133	3079	220	900	2919	1079	279	1524	128	3036	2173	2897	2837	2969	3102	2438	3205	2783	75	1466	397	1801	2884	2489	710	1741	1879	760	674	1727	283	1571	3234	1951	2874	2021	1847
mepenzolate_bromide	-0.121785	0.30982	298	616	1154	1641	79	2585	465	171	2815	2889	2501	2922	2185	1912	799	1416	2047	3035	3232	3248	1066	3066	2810	3046	1002	1951	1069	370	3152	2150	592	2786	477	60	675	3101	77	1509	515	676	714	2913	971	2362	2469	1977	1305
riluzole	-0.121707	0.310553	1321	1833	418	2113	2713	2963	931	34	144	3247	3172	2766	45	1175	2944	2432	468	3220	1707	3024	2117	517	1228	3128	2674	1005	3167	3013	2540	1165	131	3188	3261	272	507	2210	2467	1789	2405	541	1672	3035	1435	1150	2146	1716	1994
LY-294002	0.121678	0.310828	122	1616	776	1701	2543	92	26	57	567	81	2742	197	39	2031	233	858	1221	1176	2567	573	788	3233	2424	1779	2764	841	58	2746	1972	933	1713	255	669	189	1619	2216	305	3222	1038	2350	1023	1592	619	1964	2421	765	3185
alpha-estradiol	-0.121678	0.310828	684	2537	2325	278	17	788	2363	14	213	3075	2802	431	875	3188	622	2349	2803	2495	1642	3023	1320	2225	1770	3262	1448	2117	2022	786	210	727	2684	2877	2885	36	2512	2573	3197	1863	2354	1185	1847	3056	741	881	1265	1520	418
rilmenidine	-0.121551	0.312021	2413	701	2904	2184	2517	2689	2660	2740	1345	812	893	2202	169	1266	2568	2322	2680	2843	298	178	502	1135	149	65	2544	3074	1647	92	73	938	912	2898	3196	3212	1799	2239	3032	452	1707	2603	381	151	2850	2338	2944	1906	3211
tolazoline	0.121414	0.313309	2958	2541	33	2683	145	672	2894	3123	189	509	1511	730	50	1710	122	427	2945	241	3086	104	784	101	2332	24	1964	396	757	1264	2680	2677	2891	172	198	3238	483	1081	146	1335	3072	1345	2682	624	1609	1999	2888	2740	760
procarbazine	0.121189	0.315434	782	174	575	3186	1098	326	2595	155	1358	799	223	2656	212	2293	173	102	1805	727	1993	16	95	116	2684	879	2088	152	2692	1127	1348	1814	2976	1488	1217	412	2165	2561	1494	2659	2783	2475	983	1777	5	1377	3161	1156	2239
iohexol	-0.12116	0.315712	3215	162	718	2436	2879	2092	439	3220	116	794	159	346	204	2850	1211	3162	112	1457	1556	89	2249	519	1333	17	1000	2385	2264	2285	1220	3037	3030	1250	918	3242	1400	36	264	109	2597	2888	1839	985	2872	1088	1854	2784	1423
miconazole	0.121101	0.316268	9	515	48	1987	122	2874	2485	30	1256	1800	2448	602	2733	1770	551	2719	2180	667	2356	2900	1438	1322	2616	2774	233	542	2364	154	2995	785	135	501	310	1128	170	767	932	471	296	2342	1922	2265	12	1489	3093	2977	1409
noretynodrel	-0.121023	0.317011	2204	2071	1817	1520	2463	2140	233	3117	2331	2701	3245	2263	621	653	2373	2455	2641	712	2292	320	1346	2779	2957	991	2801	476	2393	2656	1212	952	2318	3108	2944	1636	1637	357	951	1448	1944	3189	2520	1468	1035	51	301	1486	1191
nicotinic_acid	0.120788	0.319246	203	1552	1452	1641	628	493	462	30	2529	2696	3249	3051	548	695	2718	458	2427	1699	3248	2675	518	1968	2251	2778	528	494	839	589	555	2587	403	2566	2121	101	956	2940	2546	3080	1514	656	286	2810	690	2676	2079	327	743
valproic_acid	-0.120691	0.320181	1614	523	1676	2467	788	146	3156	512	2614	2090	553	615	2638	1135	549	740	990	2036	1969	2871	2123	2820	2204	3010	219	1857	920	721	2946	2014	1827	2423	2403	2187	240	1537	2978	1967	1631	2647	2643	1330	887	48	2573	854	2642
bisoprolol	0.120632	0.320743	1518	747	1031	2351	2582	1070	3156	865	2339	3016	2684	2458	498	2866	2668	2862	649	76	2706	454	3078	1331	713	214	1341	1539	1304	1922	2690	312	3150	510	1102	925	1581	1602	2066	932	2234	708	841	564	725	2321	2802	1704	2860
tetracycline	-0.12028	0.324127	3069	17	771	1611	2589	2196	1627	1760	2952	691	1186	877	207	3014	2685	2864	1784	698	2099	2756	3190	2009	1824	3021	3054	2508	2594	1980	83	1502	2596	807	2474	1074	1594	2144	103	665	3247	565	838	1275	2380	1533	2100	1974	1456
Prestwick-665	0.119469	0.332022	582	1496	2782	2295	135	534	2879	17	2621	3162	2484	2883	136	2932	704	2301	899	2061	1917	2807	1849	2209	1002	749	416	1355	1711	30	1918	2871	286	1275	622	54	1101	2558	2582	2385	1136	32	2255	472	2400	1147	668	1539	676
C-75	0.119274	0.333943	49	1915	70	502	536	689	71	512	1469	2729	977	2708	51	1099	1744	2883	3158	1987	1797	2170	223	1594	2423	3093	618	1073	1645	267	1100	97	172	3074	3052	2836	12	2164	1519	1989	1957	903	2395	1684	225	3193	359	1317	416
acetylsalicylic_acid	-0.119205	0.334618	453	921	1184	194	1124	854	2644	233	1318	1693	3091	2464	2961	1478	355	26	3035	2378	3231	3243	1432	2908	2804	2885	1955	774	839	478	3256	1155	1000	3084	2161	76	724	2384	2420	2555	1164	860	2400	2245	187	2607	2370	749	1079
PF-00875133-00	0.119176	0.334907	888	2659	842	486	2232	1046	1428	2492	2470	1737	2724	556	2626	3143	778	3135	2221	198	160	3223	207	936	1720	2389	1203	3078	696	1411	3053	1045	890	2730	2004	837	1351	1162	1043	325	97	1946	1518	2234	3088	948	484	530	678
isotretinoin	-0.119	0.336646	1052	2432	252	1794	3140	175	172	173	3048	2031	2482	438	2588	1314	1981	2286	1963	1299	1506	1030	1115	641	3225	3130	2721	1341	2206	1628	1700	1470	635	2902	966	216	1523	325	1837	1572	939	2444	1964	2537	1155	729	2495	1387	2209
Prestwick-691	-0.118492	0.341705	3200	1851	2777	1522	3195	3045	2911	3235	2159	1284	1909	602	2308	371	2216	2034	190	1078	380	65	3092	563	689	3183	562	2748	2467	2200	242	2093	2849	1954	479	3245	2873	302	2335	320	998	2302	555	1184	2197	2388	2834	2962	2601
atropine	-0.118326	0.343369	95	3196	739	2673	2794	1116	168	178	1704	522	3248	2304	823	2815	2296	3200	2927	3126	1350	3041	303	3237	2937	3009	180	566	1487	1087	3036	687	834	1970	1436	48	1852	2688	2770	1341	232	1026	2814	3001	683	84	2843	769	1367
bepridil	0.118316	0.343468	46	2553	635	2046	480	1381	407	106	2929	438	14	211	1538	2537	198	114	3078	1046	2894	2996	1390	833	2835	2907	147	47	19	145	3213	609	1743	1907	570	2931	384	2855	123	641	1342	736	1123	3168	2206	1800	2398	2000	2918
meteneprost	-0.11817	0.344941	3010	1013	1269	37	2966	2171	3109	2751	1669	2858	253	2038	3199	1082	38	708	154	2162	1666	3189	3072	2942	1860	2847	3098	3022	1589	2480	992	1858	2037	2695	1941	3255	2431	466	877	519	1074	862	2778	1122	1433	1445	2970	1280	2042
lasalocid	-0.118043	0.346222	3104	2825	77	258	616	859	3150	3214	1023	733	44	23	1445	3061	24	2067	1411	1031	2864	2834	2681	2604	3002	3118	214	995	1215	413	3202	2010	3051	1442	40	3246	980	2951	41	421	652	1679	1630	1570	1800	466	289	2361	1448
tonzonium_bromide	-0.118033	0.34632	468	2664	42	3080	271	662	363	1388	2954	1560	6	16	1899	2462	851	2455	2158	1014	3097	3209	210	1196	2869	776	756	2077	926	114	3164	2785	1819	1111	741	3217	957	2979	530	1575	2873	1119	2081	2143	130	484	2774	2075	797
isocarboxazid	-0.118023	0.346419	862	2879	1026	268	3112	547	2364	2109	2987	2804	3110	3023	630	2731	2856	3007	943	1299	1714	1270	1549	3169	3049	2723	3065	527	2453	1085	1841	186	377	3199	3066	3231	3174	1353	1673	1013	571	1326	1568	2198	961	1346	728	59	2481
celecoxib	-0.117583	0.350877	26	150	964	94	2232	2771	1508	2257	2524	2303	2363	2542	2094	689	3194	1627	1883	1817	390	2482	2059	636	1949	2855	2770	372	2949	2946	1333	350	1057	763	3231	2912	2443	2867	1624	2350	2371	1599	770	3054	1155	2156	1267	1936	3145
clidinium_bromide	0.117495	0.351773	724	1182	2959	1113	532	2415	2735	3227	1510	2622	2629	2545	254	2296	6	3011	1418	999	1438	1331	665	2336	2257	360	259	863	2476	49	2226	338	1191	2265	722	2707	1014	1954	1168	102	402	2349	330	1497	3014	1266	446	207	728
thioperamide	-0.117349	0.35327	2950	2509	1103	567	2803	1169	364	3157	914	1364	75	771	3190	2141	235	1820	436	1765	1251	333	2994	1606	238	2872	1428	989	1519	2741	2210	2016	3232	1953	156	3243	1836	840	882	1574	2907	892	2984	2542	2616	2496	42	2588	2524
moxonidine	0.117319	0.35357	67	1338	636	2187	543	359	113	864	1063	2894	1793	2560	1820	1485	1941	3030	2414	901	3004	3216	1564	2664	397	2331	2428	2557	373	480	3147	1847	77	3161	3089	22	1241	2503	843	243	1769	1123	189	2937	71	1835	2310	1856	849
etofylline	-0.117056	0.356277	100	1206	683	3148	23	1726	1711	3131	2900	1168	1098	510	105	2608	634	1239	2567	1513	2956	1334	1470	2444	2074	1604	1062	766	399	346	2612	1560	926	2943	968	3064	208	1519	1745	1104	2791	66	412	1410	1541	2292	3115	3111	316
danazol	-0.116977	0.357081	986	886	309	1909	755	636	2390	3209	3163	2051	391	2576	916	1337	613	3149	2159	1327	824	3084	279	1130	2926	3116	1494	926	1364	558	3173	2578	2400	1901	2185	3062	865	592	1783	263	1138	2425	2877	2852	1314	887	717	346	3043
3-acetylcoumarin	-0.116723	0.359704	1265	2050	2790	2945	1315	2464	3216	1190	3124	1577	1439	2589	778	581	1055	3065	2487	2731	2140	3001	1346	809	721	2865	343	2582	323	918	305	2493	2717	2550	1282	1933	522	1690	653	2967	2600	1032	2765	384	856	661	1001	3027	2167
loperamide	0.116587	0.361121	414	2405	496	2949	2539	653	3164	3132	2183	1323	31	12	1176	591	852	867	2679	2254	1400	321	2823	996	2663	1089	170	2209	1913	1116	1100	78	419	2557	415	3007	311	1368	489	133	948	1206	1513	2646	1247	435	725	2865	2031
chloropyramine	-0.116528	0.36173	2498	569	56	1200	3130	2588	2920	3037	1663	559	190	1578	2524	1725	399	1270	2586	2073	2597	2231	2213	1773	1444	51	70	485	561	1338	3210	231	736	1499	1345	3227	2494	2215	1587	1716	391	1577	2172	3097	669	1792	2879	722	1523
cefamandole	0.116508	0.361933	2152	634	3232	209	2565	2811	2848	2958	2352	2956	1775	2035	290	1464	767	2533	275	73	1028	2727	2898	2846	1398	2810	2976	17	3190	2616	152	2107	602	2640	3149	3192	3037	1507	1021	1030	1517	3043	1982	1435	68	1529	1300	85	1875
clomipramine	0.11644	0.362644	20	1378	156	2330	267	304	425	488	2382	298	179	647	900	1920	27	3138	3139	2781	2047	2401	1047	476	2776	1116	914	80	617	603	3230	1479	1223	2083	270	2691	1018	3015	1009	300	253	1351	1315	2456	1400	1077	3010	1603	374
hemicholinium	0.116303	0.364069	3112	1169	1223	3157	1361	620	928	3252	2517	966	137	1248	3072	2176	2604	2046	619	1147	1354	2017	2956	836	88	2743	209	327	3097	2446	500	1076	2343	571	1001	3249	2824	1203	1474	1301	2544	1851	3061	1278	916	819	282	2989	822
practolol	-0.116166	0.365497	1478	550	7	674	687	458	3173	929	1861	2122	229	411	3135	1519	32	2032	2277	110	3041	2425	2658	2766	3019	278	1688	1612	1758	587	3201	948	3138	2509	2398	3258	1086	1705	2692	1863	1151	1801	2543	1922	3132	586	2829	1815	1225
N-acetylmuramic_acid	-0.116117	0.366008	2867	2828	1514	2564	742	399	3135	3212	1969	595	2568	2411	1085	1222	551	361	1975	2616	2859	1019	2941	423	2152	526	847	2624	2735	1569	3122	2649	834	1142	382	2936	1758	3172	1171	1714	491	845	1702	68	1542	2388	3098	540	1174
esculin	0.115766	0.369701	75	2481	673	1955	2346	748	459	49	1480	2823	1763	2180	871	1525	2809	2749	1983	2528	2271	1212	2071	1730	2383	2875	829	2891	244	753	1264	333	1226	3033	2993	472	870	1828	3239	2717	1019	112	904	1523	218	21	1267	1673	3107
sulfanilamide	0.115648	0.370938	639	1312	601	1695	1024	849	3031	2022	825	1382	1244	2746	1063	2148	42	1923	2769	558	2152	727	1074	554	838	1156	268	140	233	1318	3068	1657	582	2943	2681	3191	2542	3038	3152	1477	60	2292	2408	1325	187	3119	2682	1751	1212
altretamine	0.115404	0.373522	2937	1725	1411	616	1076	2999	2923	765	79	1852	1060	381	551	659	957	984	1086	3134	2634	2908	608	1160	2972	923	2282	1689	289	1765	358	626	2840	1701	2292	3223	1249	1922	796	944	3021	2386	2558	2567	1097	625	1919	1111	1490
ribostamycin	0.115385	0.373729	352	275	1664	713	126	423	339	645	1797	2516	3051	3113	2510	2660	513	2355	1153	2565	569	2632	115	2401	460	3241	1706	2792	1475	534	2223	1905	158	1849	1875	1059	1156	1150	2639	2538	676	154	921	818	757	1563	2653	528	3000
cyclopenthiazide	0.115248	0.375181	2786	165	31	2917	1351	2369	3036	2990	3001	907	328	2610	2375	2814	1088	2182	718	1021	2135	1750	345	517	80	310	3095	1921	2096	2020	778	2342	251	2777	2970	2927	1483	29	155	292	2466	523	2321	190	744	869	3188	3127	2524
rotenone	0.11514	0.376325	365	664	1536	1871	862	275	312	93	454	2037	3164	1047	1807	2441	504	528	2504	1676	1713	2931	2357	2948	1643	531	755	332	2974	2251	614	2227	1208	906	440	2702	2023	2177	287	648	304	1718	515	2698	893	270	2241	597	3050
antazoline	-0.115072	0.377054	2076	197	8	3178	320	2097	490	3176	2029	140	1288	1239	906	1305	553	2583	757	425	2769	2636	1078	1666	1441	326	319	3027	724	850	2972	2343	1029	2130	3190	2341	363	2940	19	2214	3180	2736	349	2380	495	143	3054	2024	3050
alimemazine	-0.115052	0.377262	241	306	1629	2239	2031	2577	3158	3136	1919	2997	2168	2652	479	1898	55	2535	3107	747	1088	152	2295	1148	671	2507	37	2036	95	1409	2903	109	1098	2859	339	3215	1279	232	163	385	114	2113	594	2911	213	1286	2414	1463	1301
hydrocortisone	-0.114613	0.381971	1178	311	2211	3188	8	865	252	68	715	3151	696	3055	689	962	592	51	1963	2710	1060	3139	2392	1854	1521	3103	2390	245	1250	95	1143	239	1342	1759	1657	1166	340	2408	1137	49	2999	2888	2255	2923	996	1447	164	2140	3247
imipramine	-0.114574	0.382392	4	903	162	1510	263	1051	3213	2897	2872	2243	2312	1589	416	2252	144	3078	1169	1441	2714	2965	319	1528	2833	3163	46	2661	49	577	2715	1653	2450	3140	110	50	1494	2815	383	356	489	1868	2912	2307	1426	1361	2441	1341	644
pheniramine	0.114534	0.382812	2381	448	1643	705	2227	2753	2985	3098	1530	957	2449	1328	1852	345	1988	1139	598	110	1307	2386	462	2225	2553	652	769	3201	2641	533	2120	2800	806	316	2270	3249	3035	570	1921	1378	2742	667	2360	972	704	797	1424	2677	2141
mimosine	0.114319	0.385131	878	2483	1178	1712	2710	2593	2946	3160	616	1852	2422	1036	165	113	2173	219	2291	132	1980	797	1253	2171	2258	3155	1155	4	2080	2210	297	11	873	3099	185	3227	3097	1150	151	1952	52	2027	1593	67	274	2544	2759	377	1840
pyrvinium	0.114202	0.386399	68	847	57	2993	81	324	3168	3175	3104	650	761	460	2225	2876	53	1253	2892	2810	2595	3188	1046	241	2692	1508	272	154	860	890	3235	1423	2365	610	266	3243	1260	3093	893	1404	221	1078	1665	783	909	619	3193	866	803
tomelukast	-0.114163	0.386823	118	959	2655	1229	3187	1884	74	3161	119	2687	3046	1608	2483	1989	2167	2275	1550	388	1623	3207	2333	1099	1520	2975	239	2896	2049	1471	301	675	2181	1155	604	3244	2806	2977	736	2358	315	2739	2515	2525	908	2451	1148	1212	1823
moxisylyte	-0.114134	0.38714	49	2666	907	2166	546	1110	3248	27	770	2060	2368	1117	2420	1691	1245	2763	3075	1687	791	1587	2446	997	2285	2614	1396	805	739	2879	3124	600	965	2474	1063	186	540	1997	2714	2036	569	2486	1609	3086	2270	2856	1374	1228	221
sulindac	-0.114017	0.388413	2712	2598	2878	1397	2771	2724	2799	3257	1099	1401	1480	2711	281	2722	2489	2455	2258	14	312	308	2391	2673	1863	2143	138	1486	543	1907	462	1506	2355	2056	838	3099	1442	596	1132	2689	1479	1432	3172	474	2269	418	1482	1732	936
ioversol	0.113831	0.390433	783	583	1086	2667	52	2940	343	2789	623	781	526	37	2053	1404	2982	1370	1178	1837	2737	2722	205	3043	281	986	2550	212	554	761	2404	2099	3056	923	2965	1110	2592	2624	3211	2327	449	1444	300	2004	1216	209	2120	2689	673
xamoterol	-0.113821	0.390539	3104	904	3134	277	720	155	3173	2976	2681	2611	2325	3113	408	2689	734	2363	3094	3122	921	1643	2116	2944	491	3211	520	1996	910	2653	2155	1813	3081	2405	95	3012	1437	179	2576	2380	2485	643	1690	1272	392	2068	2011	582	2359
lanatoside_C	0.113723	0.391605	42	583	416	1913	22	124	105	3104	2788	248	94	10	1606	1979	623	2946	2930	1901	2959	62	1165	648	2066	146	380	2729	363	752	3240	2919	971	2502	1742	2809	106	1784	40	625	1054	2209	2544	2456	951	1965	3031	3210	434
piroxicam	-0.11342	0.394921	506	821	1686	2269	27	2717	222	651	1758	2286	2783	1820	3215	1986	358	1801	2367	289	2708	2471	3137	708	1803	177	1581	3126	820	1280	783	1927	1907	2836	693	564	2872	2432	1536	1084	514	879	918	2680	1546	898	2967	2000	2062
etacrynic_acid	-0.113362	0.395564	893	1208	1653	2882	380	743	50	116	3218	2861	1119	548	182	2652	692	3019	1418	1027	2106	146	37	1054	1017	3096	1817	706	1844	2920	3147	1591	106	1138	837	66	11	3183	567	2301	1656	2317	1452	3138	1298	611	2218	3083	1730
rimexolone	-0.113264	0.396639	606	1340	2580	1740	477	448	89	158	1360	1707	1160	1651	3246	3167	2483	710	2576	2958	2488	3253	2390	3022	2834	48	828	1481	3217	1640	2469	1366	1997	1305	1351	16	668	1977	2111	2351	237	1921	2472	1899	1197	2480	2817	3083	224
nordihydroguaiaretic_acid	-0.113196	0.397392	1	1063	1717	725	3197	705	469	26	2545	3250	3156	1664	657	1436	484	2943	2349	979	1216	3257	2662	2908	712	2293	2215	605	2002	2140	2557	80	41	2893	1037	57	2076	2046	1536	111	1139	1805	1387	2929	1501	1499	2225	239	2275
minoxidil	0.113039	0.399116	317	2909	3162	1252	2074	2771	2306	443	2603	2824	2672	1983	1549	1959	723	1380	2266	5	2762	264	3071	849	1881	2552	1655	33	248	183	2020	154	50	2876	525	261	1851	454	591	1101	2953	1907	2778	290	29	2046	975	2190	364
perphenazine	-0.11302	0.399332	337	2266	686	1470	222	496	2842	2930	3143	1129	431	936	1409	1806	369	3095	1833	554	1849	303	2721	1702	2856	464	724	263	1609	53	3118	1163	856	2912	460	3255	1719	3194	409	96	1054	1548	2707	3148	1656	1158	524	152	2000
chlorpromazine	0.112971	0.399872	2	2287	262	2091	642	1018	3186	268	2698	2548	811	355	2928	2277	206	1347	2237	2988	966	2780	541	1002	656	1166	490	1313	118	1449	2734	2559	169	946	747	780	336	1317	763	2866	506	703	3021	524	465	3025	3162	1485	2672
vinburnine	0.112922	0.400412	221	2875	31	2106	3097	947	768	2816	789	1049	1007	360	3152	706	279	727	1644	2209	26	987	2767	3050	2155	1035	793	1541	2911	516	2003	2473	690	1511	294	3195	838	1931	1344	1317	1743	1790	3124	1807	481	798	2896	1657	774
lithocholic_acid	-0.112864	0.401061	2133	2502	1106	2451	2136	3045	2680	2885	827	706	1079	297	3202	3200	346	463	1614	800	2553	1285	166	2542	2243	636	824	217	2475	17	853	1476	2199	577	34	3079	766	2819	3199	2173	2956	1943	1826	642	723	2016	1947	226	108
enalapril	0.112639	0.403555	861	2805	886	1294	327	3243	485	3213	3	800	1954	1522	1640	3101	1885	914	2272	1216	616	184	2363	415	1573	892	1301	761	1939	656	725	277	2634	2963	2548	3106	2532	823	1689	1783	2056	323	2519	478	1303	446	3064	341	551
pepstatin	-0.112609	0.403881	2828	1321	387	2476	2748	2614	3145	3252	1019	619	385	439	1888	1406	748	1243	239	663	586	2188	3133	2181	1059	3060	1957	2851	2397	2324	2413	1399	2659	807	1146	3244	3054	1021	1596	1511	1142	3025	1292	565	2836	571	783	3130	2270
decamethonium_bromide	-0.112541	0.404643	1003	2862	2521	1625	2156	2698	2816	2831	1879	2600	2389	905	30	1032	2331	2571	414	2950	474	2087	3084	111	472	2385	1153	2157	2534	176	177	531	1885	2173	2727	3152	2683	2158	3064	661	1606	1882	2448	2623	812	2976	1549	2433	1839
lobeline	0.112424	0.405949	1133	238	1569	3006	64	1492	3116	1422	2429	319	280	206	15	2899	260	630	1487	2154	524	2592	398	2997	2511	3139	1550	1523	1117	1624	2118	2612	772	2415	368	3178	321	2275	151	2245	2878	1669	1933	2835	1628	2559	1044	2864	1425
Prestwick-1083	-0.112414	0.406059	1053	396	367	1281	1390	2975	3219	781	2825	2831	1239	1113	1064	2914	1237	2373	1389	2091	1137	3033	1159	2807	2096	2953	1371	1667	1218	1045	3024	854	2630	1790	780	3143	254	1442	638	2324	827	2544	2565	2897	576	1120	419	904	3097
lomustine	-0.112385	0.406386	1130	1989	3170	873	3042	231	2658	301	3212	3243	3122	2255	2467	1641	2973	3244	2401	2402	164	201	2145	452	2918	3216	1974	2798	2927	347	2654	483	43	2134	2968	81	123	1407	825	71	627	1981	2209	1192	1805	1214	219	742	613
piperacillin	0.112355	0.406713	579	130	3100	121	3070	3062	2278	1930	1934	2287	2829	2722	2976	1612	2219	1093	266	761	1977	3123	2303	2655	3105	286	272	179	2909	1548	755	1656	1722	2601	1529	3155	393	1310	501	1386	413	2094	2679	1270	223	1980	3240	830	1872
diflunisal	0.112219	0.408243	2911	2867	2498	3205	1421	2298	1328	840	490	228	829	88	2337	2768	2145	3093	1033	342	1376	883	2177	856	3230	62	3182	160	100	15	483	1083	1433	2573	2043	507	200	935	1360	2046	1029	2083	1192	1054	352	2681	2569	1382	653
trazodone	-0.112199	0.408461	950	1722	1140	2215	160	192	164	1554	2130	1045	319	597	2443	1718	1219	836	1874	844	3226	2836	985	1413	2983	3115	1278	2492	1700	760	3083	1889	2736	2260	1828	685	3161	2452	2091	2719	1009	1174	2524	3011	1685	56	3154	1751	1127
mianserin	0.111632	0.414837	148	1077	229	846	2339	2373	1652	413	2312	2775	3205	2402	33	1556	1246	254	793	610	2041	652	595	887	1163	3218	2874	1440	721	1586	173	1447	2693	985	2844	2792	3095	1893	282	1081	601	2048	63	3225	156	160	1204	1274	1887
cefalotin	0.111495	0.416384	2283	382	1286	3101	643	146	2765	1324	3056	103	1358	1158	1370	333	379	148	2359	678	3153	2825	804	1132	2724	3113	165	251	363	1048	2854	2675	823	2662	244	3107	826	672	3180	1853	1919	1781	1916	1260	1690	1980	1988	770	1532
lidocaine	-0.111349	0.418046	2725	2669	1088	3189	1373	3148	943	1972	608	605	1288	1377	2162	2302	1791	1014	482	248	2377	268	805	1693	2141	389	2873	62	2285	1395	2400	3112	376	1438	387	2293	1431	109	9	535	2323	2748	198	2315	434	1846	773	2753	2163
chloramphenicol	-0.111124	0.420601	41	817	1379	2725	239	1000	1068	28	543	31	44	2635	1860	1297	245	1167	1486	2955	540	2052	1195	2692	2630	577	1901	535	2667	836	297	1700	2519	1710	2989	235	1865	1802	2924	2599	1752	1250	2704	1376	795	2627	2821	1952	995
scopolamine	-0.111114	0.420713	1094	2845	403	105	1198	2006	2985	2853	1649	2548	2287	433	2919	2629	286	2892	1606	1858	1453	2670	399	2658	2177	2973	3032	706	2952	2180	2003	1130	39	46	397	2744	33	2815	264	1710	2131	2456	1706	11	97	2039	1539	147	402
norcyclobenzaprine	-0.111085	0.421047	220	2588	1413	1869	19	601	3194	716	3103	2048	567	1229	2703	231	488	3107	2523	437	2485	3153	2249	282	2198	3142	1045	1401	531	200	3229	1432	146	2643	2115	682	205	1016	2395	1294	1276	2484	1933	453	744	96	3071	1234	334
oxyphenbutazone	-0.111056	0.421381	19	2775	1479	825	303	550	2763	192	2540	647	80	712	1195	2016	474	2264	3074	2524	1908	2612	2662	2753	3024	2758	146	1028	2572	1237	3194	2093	29	1927	526	68	886	2071	318	24	498	1585	3157	2253	1330	2392	740	1860	2712
risperidone	0.111017	0.421827	891	1324	1145	1684	483	1411	114	628	111	2708	1975	584	2460	3058	3149	2864	2915	1685	3240	1106	1196	672	1855	52	1951	2771	2182	393	3081	2646	24	2584	2603	117	3103	673	208	1844	2804	1024	622	2202	59	2491	865	602	2867
halofantrine	-0.110499	0.427759	2476	779	2921	2869	2819	549	2671	3097	1268	2637	350	2889	2429	1447	247	1853	161	64	1908	312	451	823	682	209	3052	2841	3048	3154	14	636	482	2310	305	3174	1298	1068	250	2676	2998	983	2384	564	2938	1121	2050	1238	2956
benzydamine	-0.110421	0.428659	135	1507	1964	2489	890	617	2874	1162	120	796	2639	3159	1328	1627	564	2547	2414	2490	1570	3241	2515	471	2552	2236	167	3157	1492	2317	2659	1691	599	2445	1152	1350	844	3243	1707	3004	1431	3037	600	1057	519	536	1833	2500	65
hesperetin	0.110372	0.429222	645	58	312	997	246	521	2442	2259	2365	1187	397	2074	2859	276	1158	2151	874	2308	2630	3207	2291	1329	2837	1500	488	1890	681	990	1669	2873	2717	255	831	2617	2337	1628	3055	1117	610	1487	3041	1057	2128	1150	3243	278	495
acacetin	-0.110264	0.430461	1206	2072	3059	1984	88	2207	2909	3064	3248	2421	2329	330	3154	2196	580	797	699	3058	464	3138	2525	457	1297	3168	505	1374	1362	1798	3211	2656	3216	526	2388	2894	2633	585	1130	463	2707	1895	1863	1783	214	1982	2587	3047	2389
pyridoxine	0.110196	0.431251	1628	2153	413	1353	2247	3069	461	500	1574	59	161	1460	2343	384	93	402	3116	1972	288	595	2360	2496	2788	2875	898	1629	2630	570	1072	2490	2834	1165	1851	1633	1239	1974	1142	2002	888	122	482	2445	523	2688	51	791	1375
ifenprodil	-0.110118	0.432155	3127	517	316	2495	89	702	330	3148	2710	1118	205	282	3101	2167	247	586	1539	2434	3120	465	152	1892	2386	107	1073	256	220	825	3209	2860	2068	2320	774	2867	1494	1306	1205	1442	1294	1802	2504	1907	1107	924	2614	3029	2239
dihydroergotamine	-0.110108	0.432268	486	1103	739	2338	777	1329	3178	2770	2773	91	446	2340	2212	2836	2316	1416	1156	644	312	1889	2388	736	2520	3049	898	2044	615	120	3000	2656	1488	1320	621	2848	2106	3189	1398	232	2188	1179	1314	1784	1251	1001	2523	1513	2248
bethanechol	-0.109854	0.435212	3211	1306	2810	1909	1072	1671	2460	3177	1399	898	1307	862	1278	1648	1680	3036	1628	2514	82	3080	2367	912	362	271	2732	2982	3083	1018	1204	1889	2972	591	731	2659	1318	750	250	932	2548	1325	1969	2385	1979	3253	3144	1653	2183
diperodon	-0.1096	0.438168	516	924	2052	3167	876	3110	3095	3212	2598	714	1705	1071	527	3128	2330	370	1336	529	1244	391	2157	29	2997	549	748	478	940	845	406	982	1094	1969	265	3160	2798	2126	1466	2694	2391	2169	2345	51	420	1573	1889	2575	747
Prestwick-967	0.109561	0.438624	1085	2217	1530	2740	240	2545	17	3170	2010	2002	1257	1731	172	508	616	2202	318	1754	2373	2001	2260	2285	114	734	3122	147	1466	2709	2259	2179	417	2265	1229	1548	325	2464	973	210	1861	1890	1612	1525	2629	362	2300	1738	3163
vanoxerine	-0.109277	0.441936	171	2098	1152	2427	501	2636	2867	629	3219	310	21	169	975	2036	504	626	1115	1425	2505	2794	1534	1775	2824	737	1914	1354	321	1419	1039	1179	2343	1442	1603	2950	2892	1973	1308	208	96	1339	2896	2537	1963	1801	3131	2702	2490
bambuterol	-0.109053	0.444572	2685	3211	2107	1836	61	2953	3206	2577	2560	703	1176	43	2012	2792	2428	2542	2375	3	829	1910	1791	789	676	1192	743	2126	2768	1331	1935	440	893	2185	453	2350	1626	1573	24	2867	1860	2920	2434	784	1337	2939	2861	1869	1371
tracazolate	-0.108994	0.445261	1242	2441	2440	1602	422	2298	3081	455	1571	3111	2347	3131	3243	1042	3205	2938	919	2898	2188	3208	1563	1166	1595	1186	71	1691	688	1210	3135	1406	1893	359	3152	283	1804	1449	1417	1270	859	641	2562	792	2966	498	2954	187	2723
methylprednisolone	-0.108916	0.446181	484	1667	590	2869	189	1641	3050	2608	2949	2221	2576	3118	726	2072	1593	3180	2532	1705	1996	2602	1345	1068	2039	2658	1746	2810	1948	354	1900	1353	284	2290	3211	1094	1133	1308	1215	2672	2539	2734	574	2490	1852	2008	2789	3240	708
benperidol	0.108906	0.446296	891	779	507	1613	2837	1904	113	91	625	2703	2056	2577	2927	1294	1102	3163	721	679	2608	944	177	742	2444	3244	2746	1331	1857	731	3258	2681	1587	2104	2209	348	366	1817	2020	354	7	2442	629	3080	2221	257	208	1148	1216
mephenytoin	0.108838	0.447101	2684	414	2002	487	45	223	3002	3210	1753	2417	597	918	974	2575	12	3003	2427	994	1181	2855	504	1139	259	2716	2745	2732	3072	1817	1311	2022	2640	491	54	3235	1856	1162	6	1455	492	2994	2392	1454	67	2975	195	813	1062
camptothecin	-0.10872	0.448484	118	1773	1885	230	3109	327	115	76	2897	3244	3246	3207	1838	1841	2505	3200	2547	2865	2089	3255	511	2692	1376	3251	3215	1085	2595	1573	3176	1930	80	2056	2222	36	877	3048	1010	2136	1813	2737	2854	2543	307	2609	233	418	1398
cinchonidine	-0.108691	0.448831	2406	164	1006	2716	3120	3041	201	3244	1018	1211	3089	2786	2456	1870	997	1245	2429	1693	12	45	2249	22	344	113	3132	2593	3178	3214	2863	1418	187	732	551	2987	1617	1981	897	763	2434	1967	431	2271	3107	1098	773	1960	3218
boldine	0.108329	0.453111	1012	1336	118	1407	179	412	3024	161	1485	3135	2140	324	866	2819	1301	369	1056	1091	1105	2900	2412	2756	612	2341	1734	2187	1755	1509	3113	1787	1639	1989	1603	236	208	1419	2073	2050	231	218	213	3020	1912	1641	2666	3237	316
cephaeline	-0.108261	0.453923	3016	554	383	1835	29	2203	3241	3098	3086	20	125	9	1827	2633	872	625	1688	130	1203	24	1929	2738	769	156	996	505	2639	2917	3126	2741	3014	822	2617	3219	1664	661	2763	2754	179	2335	235	1736	2751	1919	3093	1580	815
triflupromazine	-0.107939	0.457763	860	1101	2183	1652	1803	1565	594	2827	2679	1594	2854	2327	1267	1867	953	3220	2588	3025	367	3000	2449	1238	2797	700	722	916	184	1141	2617	2759	88	2104	1062	3192	1063	1739	724	2479	2401	961	3109	1882	652	2843	1992	191	1682
acenocoumarol	0.107909	0.458112	2670	1072	2315	2227	602	2865	2695	2392	2615	1133	3223	2340	466	2265	1846	118	411	823	2859	2040	714	1824	2775	58	2707	3072	2771	54	642	492	800	2847	2441	1817	2659	601	2393	99	938	2118	731	126	1076	1092	2675	1529	959
carcinine	0.107792	0.459513	114	1606	799	1581	45	25	2488	2983	111	1141	2324	264	1267	2857	46	103	1063	308	1869	2385	34	2805	1944	19	2625	729	1604	658	3149	2779	1783	2055	48	1071	659	1977	680	2789	3191	1152	376	2940	603	2143	1904	1912	1099
clemastine	0.107772	0.459747	787	1472	590	1790	166	1334	2953	3040	2262	660	112	2101	2873	1703	17	2954	2616	2711	2924	1121	1852	202	3177	216	82	786	909	366	3171	1568	3115	2761	23	3234	2385	985	160	1587	1605	182	2905	179	1362	710	2116	655	1687
etynodiol	-0.107724	0.460331	2484	392	3168	1642	2179	2878	269	3217	2974	2542	3054	2792	319	1228	1489	2314	421	1287	295	3124	484	1910	1883	2630	2934	2369	2978	2007	2795	2570	2443	2884	309	3231	195	84	2004	58	234	2675	2867	793	790	2940	2986	1405	584
(-)-MK-801	-0.107626	0.461502	665	2516	70	3044	2349	730	68	1264	1865	972	442	1271	2484	1372	357	2944	1886	2684	3165	2534	1163	2847	2929	2403	770	1968	1908	65	3011	1265	2739	3090	110	494	84	2897	2861	1846	2089	1311	2317	711	1458	495	1153	1181	2282
rolipram	-0.107411	0.464081	1424	962	36	2954	719	2697	482	1227	1182	1254	2331	409	1635	2904	333	1688	1160	1672	3232	2529	436	3057	1904	176	2995	1527	1553	1922	1452	195	771	380	2710	2500	1633	2484	374	2885	2685	2731	2313	2789	1295	1192	58	2080	1339
rosiglitazone	-0.107313	0.465256	1496	3060	650	1072	697	1430	580	2798	2832	2577	2074	42	2020	805	944	1775	1397	3010	1161	3220	1378	1510	1281	2922	2706	217	1903	2855	3021	1275	1081	741	3039	3238	2559	1368	467	1518	2505	2585	3182	2579	1059	1314	745	1546	3184
cimetidine	0.107294	0.465492	2974	782	892	1459	938	1739	3161	3226	761	2284	3080	3007	115	3090	425	874	315	461	672	511	2459	827	2098	2533	3214	2977	3135	3149	2348	2640	92	462	673	3179	2583	1077	3110	2682	2823	122	1987	2287	1747	793	1983	773	2879
clofibrate	0.107284	0.465609	772	2562	2481	2515	77	701	1072	2938	2639	2186	814	270	2557	371	1297	2578	995	2013	1905	2430	1409	2477	2838	3245	2990	31	1522	613	2885	591	3019	2026	369	3235	763	2114	1791	1096	190	2899	2921	145	1125	2497	551	39	1098
mefloquine	-0.107098	0.467847	154	2674	1224	2332	212	1096	3195	403	2795	308	899	1168	2386	2208	63	2225	1914	67	2538	364	692	582	3087	3028	125	107	135	1466	3181	1489	604	1873	1298	3117	948	2817	2317	1291	1217	819	3030	2790	1186	190	2845	1861	2532
eucatropine	0.107069	0.468201	1153	1375	393	1455	1478	875	1194	544	2058	1287	1785	2257	3069	1710	1614	501	1357	2730	2223	2123	285	1953	1093	3239	2205	857	2363	1149	3241	232	1044	1273	2576	34	749	1810	2917	1337	1392	2193	1082	2799	2448	1520	1748	1195	1148
isosorbide	0.106903	0.470208	566	1424	520	2856	305	1049	110	72	2847	1052	130	2822	2104	3236	645	2126	2613	2592	599	2779	1472	1150	279	2166	2578	2623	1493	1014	1971	1167	1370	439	2962	390	884	2886	724	2870	2853	2448	3013	3003	1485	938	804	1388	264
trioxysalen	-0.106834	0.471036	1674	1638	1663	1100	35	464	3170	2611	2209	2495	3044	1927	2298	2809	405	1314	1649	889	3070	2931	431	3086	1830	3259	3062	417	3101	2590	1918	399	386	1575	652	87	705	3129	1852	3232	2224	2425	1671	3075	2384	1205	1463	1580	1416
meprylcaine	-0.106825	0.471154	1587	1196	213	2255	16	342	2746	407	3133	280	303	1208	3215	738	729	1923	2333	40	2115	2861	305	519	2658	535	3006	1890	1324	1001	3147	2032	765	1818	1584	1443	574	1238	2993	587	2625	478	2473	1972	842	293	3257	3061	1668
nifenazone	0.106815	0.471273	2804	1149	151	1438	463	3129	2942	2904	847	1466	1142	1720	86	376	1593	1716	1664	3135	32	121	2977	316	321	2012	497	1168	1971	3059	263	2021	2741	2039	1187	1468	15	2102	1533	2187	1430	3046	2626	1841	297	2579	157	850	3111
alpha-ergocryptine	0.106805	0.471391	2330	2871	64	3162	449	356	336	2832	888	1433	1607	1455	875	1580	2229	490	780	2357	1676	1423	685	2481	2859	331	3108	182	2337	2303	176	1063	767	1252	1603	3219	2910	181	3061	1219	1969	372	904	11	3116	113	2613	2965	2456
metrizamide	-0.106795	0.471509	201	944	2672	1135	2941	3129	1093	3199	454	3122	3226	2919	403	619	2637	1229	1451	1299	1674	3249	2890	3155	2865	1348	2348	2117	2199	254	423	58	649	2950	2141	3217	1109	2840	2365	2940	1440	2274	2708	2177	906	2892	1889	615	69
Prestwick-674	0.106707	0.472575	69	3031	340	875	121	1197	2365	1225	681	1585	2963	363	2644	2033	274	2905	216	2048	1158	3173	2766	866	2718	2910	94	2494	523	15	2818	2889	882	3108	2760	1492	2453	2732	3023	1872	567	3086	1868	1563	1357	836	1380	933	1
isopropamide_iodide	0.106698	0.472694	719	912	2360	746	2510	1318	995	2850	854	1680	2801	2776	2781	2965	2354	2914	181	52	417	261	503	1518	2051	93	3200	2678	1383	1805	2878	694	804	817	2979	223	2763	2814	1324	2083	1351	2382	1259	2334	522	552	2616	1793	70
N6-methyladenosine	0.106561	0.474355	1057	2920	14	2596	276	2902	36	722	42	2500	2763	173	100	1615	1579	2735	2394	1647	1488	305	825	1390	693	2493	1522	1541	407	983	2923	1545	891	1607	1876	1245	2044	2213	288	964	1818	2551	880	2741	828	614	514	455	2854
diethylstilbestrol	-0.106463	0.475543	1855	1438	2929	1553	2776	1976	2880	3188	1894	2968	3074	3023	2754	2737	2232	2491	2130	1105	1604	3075	1388	228	2056	121	3108	702	2528	735	1455	135	1113	2757	3231	3236	3160	1780	2256	172	122	636	1530	610	583	1267	767	1466	856
metoclopramide	-0.106434	0.475899	3237	1835	1556	1138	2490	3181	3147	2934	394	976	200	2909	2652	1441	2855	2471	458	2794	249	1975	1180	30	280	2734	1422	2584	101	227	1889	2634	1038	267	1631	3230	2021	540	2303	2356	311	3248	1876	1470	3124	332	3163	354	34
lisinopril	-0.106356	0.476851	1036	762	1655	1595	250	785	104	2683	1670	1532	973	365	3257	1915	1183	2645	3211	1995	842	3260	2724	198	272	668	77	2783	2951	1399	3249	2355	2304	1564	2176	21	590	2365	877	2023	2381	5	2332	2653	1658	2758	435	3246	1016
tetrahydroalstonine	-0.106297	0.477566	15	892	1958	1386	2452	3079	3233	2244	2214	3179	3248	3262	2129	948	1968	2992	451	1701	2313	2353	2894	1870	2186	2174	330	3029	2949	378	2405	2044	146	1759	2845	455	3074	2546	279	1619	78	1450	2465	106	327	953	2926	462	2229
11-deoxy-16,16-dimethylprostaglandin_E2	0.106268	0.477923	2872	1190	2687	422	219	1290	2054	2818	1541	2813	1363	3087	2029	1791	429	2275	843	2454	894	3258	952	2889	278	3112	2688	1376	1799	131	1546	714	2156	510	1611	720	614	161	585	353	1145	577	2758	2362	2584	2109	1234	327	1336
pipenzolate_bromide	-0.10618	0.478996	431	414	2905	2650	2362	3033	194	49	769	3244	3246	3004	370	3196	2956	2989	1457	3185	2497	137	132	425	1220	131	2889	752	1367	3076	1096	1591	43	2681	1656	11	1962	2177	3091	1954	1148	1153	321	2783	479	3014	2115	1363	1801
12,13-EODE	0.105828	0.4833	3170	2324	470	1316	3	3045	3230	3154	2825	1769	2536	276	2162	578	579	148	224	2948	2089	97	1169	311	1166	3218	2662	915	2882	2090	13	445	2210	1673	2069	15	1966	636	1126	2733	1372	114	2836	550	1743	2759	2518	2462	2923
drofenine	0.105711	0.484739	60	1191	458	1183	986	1596	36	1179	823	2066	2983	1704	1675	3002	324	1468	2082	1924	2114	370	238	786	2345	2649	545	383	752	2197	1967	2708	1165	2140	1047	1039	2019	1117	2525	1114	231	2417	159	2178	24	1559	3058	838	463
3-nitropropionic_acid	-0.105544	0.486781	124	2885	892	2590	1249	1445	405	63	255	1599	1820	2684	2749	839	1577	2108	2171	2666	1092	3214	842	2769	1812	1506	1780	2131	994	2672	2277	1356	2861	1263	2856	17	1054	2248	3103	412	2899	456	2159	1805	55	1521	2803	2978	1036
sulindac_sulfide	-0.105535	0.486901	3096	2478	1796	648	3218	2825	3180	148	2644	2959	2791	3124	1302	1546	2834	2944	1673	2039	180	2785	3139	1691	889	3051	916	1633	531	952	1963	1155	588	3239	2700	53	1628	1661	2269	1489	915	2392	3217	811	3059	944	665	98	591
betahistine	-0.105525	0.487021	54	1522	200	796	809	477	3133	40	1307	58	1300	504	1031	1216	173	141	1737	881	3253	3041	765	2743	3179	3242	1181	1643	762	2812	3227	2885	1360	3056	778	69	1233	1475	2329	1882	2989	1458	2025	2023	34	1831	2955	2734	2000
chlortetracycline	0.105222	0.490756	2564	972	887	2850	58	15	2993	3167	2691	24	9	7	1540	479	220	2618	953	1585	457	2125	630	1073	813	2458	3172	743	1925	2510	3164	879	2326	277	1948	3183	916	312	2937	104	2623	1520	2896	1763	1711	1594	2875	3097	1941
apramycin	-0.105193	0.491118	202	2861	556	2631	348	490	544	100	3024	420	435	46	918	1124	2146	909	2218	452	2972	3238	1296	1183	2912	2941	415	3032	1606	785	3145	1411	363	2100	676	130	178	3075	1598	2766	1492	581	2158	2647	1299	1485	2476	2867	782
monorden	-0.105173	0.491359	55	902	296	2685	2718	312	483	80	900	3102	2749	2605	308	3253	2990	1247	817	2704	1822	370	1534	3065	2529	210	1128	1156	1480	640	226	2841	333	2656	1644	18	1123	794	883	316	2756	587	2740	3153	1800	528	2578	3107	2939
hyoscyamine	-0.104929	0.494382	103	2320	2753	351	2371	1938	3061	53	2494	3100	2559	1518	2468	1545	1880	1181	2138	2770	9	2768	2308	1265	749	1254	2504	2422	554	409	252	61	1795	1418	1955	2036	1857	510	3055	1618	3052	642	1145	2584	305	1763	171	1528	2708
vinblastine	0.10489	0.494867	1228	2069	3073	455	507	2051	2213	2815	341	730	1099	1789	2172	219	454	106	1523	675	1895	3221	2060	2579	1519	3	333	3180	3168	2209	216	2448	1937	1377	3086	3175	884	1542	398	969	231	671	598	1343	867	2505	2006	2994	2506
benzonatate	0.104724	0.496928	990	672	1154	2966	1415	1196	2777	1021	597	3032	2380	1864	947	1414	983	1780	296	2302	1279	2779	3125	1449	518	623	624	2733	80	1228	9	1602	333	1200	2300	765	2085	3167	146	2073	1090	3095	970	1539	2772	1322	1059	2819	1554
PNU-0293363	-0.104587	0.498629	2731	169	1800	613	2605	1220	2568	168	2732	3009	311	3054	855	2832	3116	2557	359	3254	90	2899	1683	342	384	2797	2218	2890	474	1362	336	1820	2404	715	3163	112	2929	24	1614	760	1490	2196	817	1852	2739	1123	934	591	548
sulfamerazine	-0.104548	0.499115	673	2879	716	1026	314	2886	3036	2626	118	3056	43	1316	3217	723	1338	3196	2133	2229	1885	3195	1432	2474	2176	2820	2764	2609	280	2700	828	1268	858	378	869	333	2336	2207	1621	1629	38	2553	3177	1088	2942	136	2847	151	1862
tinidazole	0.104538	0.499237	2003	780	1079	1308	1427	1602	218	2615	2634	2093	388	2501	87	2884	787	977	2681	2855	2639	3068	2410	3244	909	420	1090	689	970	594	2635	121	246	629	369	2834	1482	421	1196	1487	3002	3120	2552	90	2512	2542	2303	710	465
flavoxate	-0.104372	0.501307	2768	1429	503	1631	2134	102	2123	3190	567	1328	106	2682	1908	2321	1108	1315	2891	3228	1723	2375	1754	172	2550	271	2132	3213	1671	1041	2534	2976	880	216	1609	1056	1223	2988	2031	1848	2618	139	1765	3227	21	1730	3068	2691	1421
ioxaglic_acid	0.103893	0.507293	2775	272	2812	1234	583	891	859	803	523	3251	3200	2523	2162	849	1737	2727	2406	3209	2877	2158	978	2943	2186	572	1961	49	2238	2360	3010	266	60	2481	734	165	2156	2101	519	1614	816	2055	819	2903	543	2377	1171	34	2985
tiaprofenic_acid	0.10359	0.511097	187	417	219	1039	2920	955	132	3203	91	1007	2669	1436	1788	1792	523	3175	1249	639	1391	362	65	2034	768	2980	1948	141	2647	2843	2028	1315	1900	561	744	2616	1276	2946	770	241	2630	239	3077	3119	841	837	1604	1713	2493
pyrimethamine	-0.103453	0.512818	964	262	1209	1740	3260	3162	3156	1951	3008	3173	3174	2721	1834	1503	2016	768	14	421	84	1756	2847	2234	3193	3229	1577	3132	1909	37	2252	1777	1875	933	287	2884	3029	2247	2586	553	265	303	1051	2540	1117	726	1708	1938	2598
terbutaline	-0.103189	0.516146	991	181	995	1885	531	75	2959	2702	2736	3038	1018	2161	249	670	2544	3052	78	2377	1460	2843	1491	2769	2281	2728	262	2099	2020	2743	417	492	2327	2478	749	2833	1289	245	504	3015	1969	2742	1962	1777	1131	781	3206	1972	599
solanine	-0.10315	0.516639	2365	267	89	2159	30	145	895	2319	1906	567	43	2	1816	2130	234	1842	1400	2300	1960	2932	2017	2517	452	1908	2478	2456	1143	404	3011	3250	798	658	1808	3238	809	1099	3008	236	1554	1489	3026	3220	533	2978	2874	2608	2351
cotinine	-0.103141	0.516763	769	943	3024	2565	441	1994	3187	1760	1310	515	1076	981	2495	2141	176	188	3010	2877	2111	1008	2392	2358	1240	2894	2633	1333	1820	2395	2552	1301	877	1139	2253	466	1169	1477	825	400	184	140	2202	1718	2621	2121	2108	1919	2849
naringin	-0.102955	0.519111	3130	788	500	3056	455	809	2166	2489	1371	1451	1899	729	1720	2059	297	3163	478	2461	2962	2416	1880	2443	1252	3194	577	2808	510	213	3016	3117	2193	1385	2898	1019	2153	1023	2890	2766	2214	1099	965	1747	397	2369	3093	3184	116
liothyronine	0.102896	0.519853	139	991	1195	1567	350	856	1086	129	1506	1413	799	1084	3000	2757	243	519	1830	1954	360	1104	611	2715	3181	3099	649	2916	3092	802	2764	1585	127	2195	2434	27	1683	2681	2725	2567	1643	1743	353	3219	1762	1763	264	2405	202
bacampicillin	-0.102887	0.519977	903	2012	1023	649	2021	336	2985	1037	2356	2603	3262	3126	2082	262	976	3214	822	2206	2108	3127	2697	1205	2698	1287	1637	2509	1521	1201	2798	1595	349	2426	913	395	1841	2128	2299	1116	2593	2137	1591	398	1301	510	2691	798	2520
oxaprozin	0.102584	0.523819	141	1979	365	2147	2648	2985	1814	2441	2497	2729	2324	2363	1333	3182	992	1038	2858	3095	2987	2620	955	2994	3096	2329	1155	413	393	203	1928	698	105	1067	2367	2076	758	2637	2428	606	2886	1842	1087	92	1126	120	3223	1517	369
2-aminobenzenesulfonamide	0.102486	0.525061	3222	2938	1689	1629	563	2703	3184	3246	760	2329	2405	2013	1711	395	2174	2660	877	1136	2762	1349	1580	1378	1350	1290	162	823	2670	1916	1528	1533	3199	612	1193	3245	1313	1425	991	1071	1352	1635	1843	816	1641	303	613	2939	2909
cantharidin	-0.102349	0.526802	106	2916	1090	1901	73	2825	3238	3105	2962	823	249	45	1549	1377	278	69	1479	359	2530	18	3141	2889	2539	3133	979	1014	719	321	3113	2469	2014	353	2677	3234	721	2676	794	1130	2272	1648	773	1039	163	2664	2493	2540	420
sulfasalazine	-0.102261	0.527923	965	1605	2331	2225	666	1026	2055	568	2166	111	402	1408	2645	1267	3219	1188	2217	2010	3107	2432	709	2347	3122	2816	3007	150	24	985	1810	316	1335	1110	3237	1084	657	1268	984	1414	2954	2506	1152	2088	2722	1289	2674	2577	2156
lomefloxacin	-0.101861	0.533038	590	869	627	2502	1172	646	3145	115	2024	1352	2533	1246	3030	3147	1200	2236	2273	3049	1134	1813	1691	873	1181	2539	2642	597	2083	2743	610	3178	400	3059	2868	118	2695	681	2216	1731	2192	2437	1567	2453	541	2793	3156	1911	578
0198306-0000	-0.101782	0.534038	3199	23	660	2268	3054	1748	3123	59	3192	2124	533	1477	1010	826	1513	1817	3033	835	3253	421	1618	831	763	3021	1695	573	1829	2022	3241	1398	2871	499	764	548	1904	1299	3224	655	603	1121	2060	2391	2843	577	2868	2336	1329
tyloxapol	-0.101743	0.534538	3018	2761	489	3201	3056	351	2904	490	243	1364	1922	956	2368	1546	125	897	2658	1906	2978	2652	770	1339	1664	2829	1122	1742	512	3045	3235	2071	975	2613	61	23	1705	2233	810	2266	2977	1276	806	2292	2025	160	571	3194	2333
desipramine	0.101655	0.535665	148	2552	832	708	2605	1582	2148	2559	535	2848	3080	2863	2053	2357	691	3172	2050	2260	1534	3201	3048	865	647	843	796	634	1153	1119	2813	184	128	2261	120	3208	957	1454	53	1122	130	930	2027	2081	105	1312	2545	2970	1832
CP-319743	-0.101606	0.536291	741	517	2286	1855	1031	649	665	130	2698	2895	3058	1887	2128	1921	2472	2834	1342	2984	2305	3227	740	729	2166	3067	1218	777	2540	628	2908	2272	745	2876	1735	365	1564	2935	1604	564	245	2989	2025	1990	452	233	278	935	436
parbendazole	-0.101118	0.542568	198	2210	699	1178	618	703	54	32	336	2925	1005	2574	3100	3093	272	877	3128	1357	3045	3018	431	2008	1938	287	2640	1288	2189	2305	3023	1643	91	1414	2148	144	151	2702	1353	2671	1877	1509	1576	1748	459	2620	2746	2706	1128
paracetamol	0.101059	0.543323	436	77	801	1480	652	277	2865	2241	1995	192	2501	2245	2560	957	440	3117	989	279	838	2830	1116	1842	2405	3144	217	768	1708	787	2799	2896	1214	2397	1446	3226	2516	1691	1217	2809	1508	1503	741	2967	2341	3036	416	2280	3052
spectinomycin	0.10104	0.543575	252	2947	49	491	618	898	2198	2787	1649	556	2367	3168	3088	1104	76	464	396	430	2861	1038	2864	2390	2675	502	3252	905	3065	54	3132	2293	987	682	2539	1323	1590	494	2891	2222	1514	417	921	2093	322	1169	203	1570	1042
acetylsalicylsalicylic_acid	0.100776	0.546978	92	704	3125	2252	166	2979	152	19	2753	849	1000	2630	3027	2716	1017	394	447	1283	1913	1669	181	2087	2632	119	271	1508	2767	1944	638	2806	1680	850	1953	49	220	1615	2472	3079	310	2449	757	2172	1228	2606	1959	2362	140
ipratropium_bromide	0.100756	0.54723	3186	907	363	2851	601	341	2805	1472	2876	894	1203	2048	1853	640	27	863	2492	79	2231	76	952	1640	2600	2706	2291	2749	3206	1715	2853	3231	2461	832	1428	45	511	2531	772	2638	2440	2745	590	735	2840	2138	2761	1238	262
benfotiamine	0.100707	0.547861	103	1130	1563	230	195	1149	46	407	1458	3026	693	164	1518	1988	2240	2905	2344	2468	3201	619	313	165	1962	166	597	1148	2390	86	2762	1175	2899	2267	1706	1485	723	2818	274	1911	1780	1925	902	2586	505	3159	2497	74	705
Prestwick-860	-0.100571	0.549629	122	522	1245	2116	702	191	2570	157	3122	3120	2294	1415	2176	1727	1414	3238	1265	3223	3106	3232	243	3181	2997	588	2670	1500	1177	2021	3131	1665	1006	2536	914	25	2502	2973	2689	2416	1785	475	1792	1276	263	2244	2769	428	1430
tolmetin	0.100522	0.550261	91	1412	396	1076	1360	497	2558	1107	53	2852	835	545	2088	739	108	3231	1771	1908	2147	3220	333	447	298	207	2596	2353	2861	1147	3135	1671	490	2426	2762	511	2381	1427	1500	376	1819	616	3106	2554	435	2063	1288	675	1629
nimesulide	0.100444	0.551273	387	1696	842	1613	462	2220	133	3229	1617	1290	574	2669	2518	2399	1964	2124	2994	925	2998	3	2264	2025	2178	414	247	2901	535	1338	953	828	1381	388	320	3214	2341	2850	488	2261	1407	1271	1252	1533	1244	2908	502	2783	655
isoxicam	0.100141	0.555199	2575	2970	3153	587	2771	3089	3223	3132	2234	103	2372	1996	1536	1361	1869	696	546	578	1811	20	780	1073	1674	241	1673	860	705	733	458	167	2510	2663	3056	3233	2235	855	1717	2187	2484	1467	2768	841	2933	740	243	66	1641
quinisocaine	0.099828	0.559262	208	1936	1238	2762	2640	2945	2870	670	2203	868	2930	904	313	743	154	2790	1545	2782	2244	516	2018	1171	2358	1036	29	114	40	847	3019	1744	2221	2466	189	2854	1591	543	1887	65	75	1511	515	2980	593	12	2385	1725	2477
meglumine	0.0996424	0.561678	796	751	522	2622	199	3107	74	2077	1704	1654	213	1178	2033	1079	1240	1563	2745	1118	2153	3222	996	53	1873	1223	1648	114	1091	624	667	744	2368	1113	1817	1611	2237	2743	18	1337	1700	3112	2652	1738	72	441	738	1225	2365
atropine_oxide	-0.0996033	0.562187	2911	872	539	1186	2499	3116	561	673	185	1191	2388	2247	1217	768	1326	2978	615	1765	2736	2323	2657	3122	2844	89	296	1518	1304	622	738	151	2906	1268	1675	3069	2615	1254	2205	2221	900	587	1269	683	402	2926	3140	1769	1335
aminophylline	0.0995153	0.563334	339	737	215	2174	851	585	108	89	2304	3255	2328	2950	96	1171	2891	1871	607	1816	2430	1898	32	1665	602	3078	2125	905	663	568	507	709	1570	2598	3014	1011	3076	1361	2832	1927	977	78	865	2102	372	1338	1832	2643	625
cefmetazole	0.0994665	0.563971	596	1519	2836	672	94	433	470	3194	2686	482	2931	1298	3099	3000	501	1010	1894	483	307	538	3112	23	980	1158	739	916	1396	777	2225	759	1099	3025	733	3140	2733	2389	19	306	2008	1578	856	2452	3051	191	2464	2564	1797
dipivefrine	0.0993003	0.566138	3224	123	1157	1880	226	1020	819	3033	2461	605	396	112	2602	2626	239	917	71	3061	3073	108	2156	1605	1217	42	2349	2882	1982	267	2222	3064	360	636	391	2568	709	1948	2175	1172	2245	2976	2260	2422	506	338	2252	1015	2355
topiramate	0.0992906	0.566266	2805	1761	708	1578	3140	216	3216	3146	1945	1061	150	379	1351	2049	402	385	1274	3038	359	91	3021	2950	2129	3220	28	2840	2231	1742	3224	1663	2068	1853	1236	3234	353	212	1697	2241	1618	2807	979	1517	333	638	3087	165	768
(-)-atenolol	0.0992222	0.567159	861	218	344	346	310	2794	171	3105	18	1930	1402	1545	1722	2033	1195	1554	3241	2072	2832	1094	755	722	237	497	2173	2514	191	1541	2205	2042	499	804	2462	608	462	1940	34	2595	1918	1179	711	704	3072	278	411	3102	1914
apomorphine	-0.0990951	0.568819	987	1374	1073	908	45	2550	3227	1890	777	2794	2626	2643	3004	2095	1235	3084	2871	2099	1351	2934	704	831	1168	2898	2863	895	1952	337	364	1898	608	3114	479	2365	203	1796	486	1366	274	2772	833	1045	502	2748	2091	611	2461
metoprolol	-0.098714	0.573808	2869	2041	1619	2045	326	389	3119	2926	2585	27	133	2254	1467	634	311	1188	1943	2144	1534	640	529	93	2425	2745	329	1507	2696	940	3212	349	2021	1546	37	3243	2900	2413	2493	286	1557	697	269	509	956	2265	3136	1854	3094
monensin	-0.0986261	0.57496	2267	784	797	534	3184	2703	55	3151	2683	2162	85	1105	1211	2456	73	2860	141	1260	2867	2995	984	460	2525	3172	2106	2612	1410	441	3095	623	453	2610	1042	3242	3142	2270	93	259	1344	1113	2197	1989	2160	290	2878	1753	2654
trihexyphenidyl	-0.0984209	0.577653	2819	939	822	2798	3213	831	3083	3164	2195	591	626	183	781	1801	595	2927	2177	141	1936	2833	2784	1260	2663	433	741	1933	1539	214	2030	3130	2462	2357	2469	3248	2395	1871	2023	1650	171	1600	404	2772	2433	1394	2754	2105	1881
cefapirin	-0.0983525	0.578551	17	1598	3088	1950	2491	1390	239	644	2137	3196	3018	3137	747	2813	1933	3248	1727	1707	968	3234	3179	2694	2001	1907	212	2193	133	2819	1790	1380	1415	767	2842	35	1999	2224	1954	1784	854	1112	1049	2880	141	3257	3035	2947	112
quinostatin	0.0980691	0.582277	2781	55	374	2190	180	2710	3111	3131	1098	165	15	973	3055	1530	28	54	1617	2732	2485	3232	243	2034	1589	3221	40	1810	238	2014	2847	1057	846	452	889	3236	1416	972	2312	2598	1650	296	1951	2267	541	211	3222	2514	471
acetazolamide	0.0979518	0.58382	2926	1381	3192	146	3214	2838	3040	2767	2054	2502	2800	2700	394	2183	1993	2348	513	1821	442	2141	2304	2400	1988	616	479	1798	191	3154	338	823	2887	2569	1240	3112	674	1435	336	1089	509	3099	278	391	2660	1462	1488	646	873
fludroxycortide	-0.0979421	0.583949	350	1467	2463	1457	804	1347	793	345	246	2620	3015	3254	3243	3139	2302	2210	630	3025	2738	2621	628	3231	2754	2786	579	2866	701	1246	2967	2091	597	1618	3230	592	1959	401	2455	3111	2363	2673	2771	1198	180	1820	659	1023	780
prednicarbate	-0.0979421	0.583949	2888	2876	218	175	71	1606	2858	2639	2502	2329	1800	2576	2501	855	1329	2510	3207	566	2761	3054	2912	2369	3142	1964	562	2122	445	452	756	262	839	1005	1106	3252	1550	1150	726	3119	1063	1319	3085	701	1004	2715	39	800	2302
artemisinin	-0.0976978	0.587167	13	255	495	1733	1079	3162	684	1099	2236	3232	2772	3207	906	1163	1273	1400	2797	1875	1176	861	807	795	2929	3191	3084	2934	3031	2127	1922	338	721	2658	2502	119	2433	3039	2706	1225	1697	50	1955	1458	907	578	2687	1727	1569
tolfenamic_acid	0.0974828	0.590003	1423	382	315	1564	2585	571	2641	2640	961	3054	3089	3058	80	2702	801	3214	1969	2571	1704	893	1145	767	1681	2806	3037	1727	1180	2369	1025	1669	404	1478	2829	53	1667	358	207	3239	1471	1348	1988	3186	16	720	2286	620	303
amprolium	-0.0974046	0.591035	1175	2778	1253	1453	353	2978	3234	1784	1128	1867	3131	2169	3041	1509	27	1999	726	732	102	2168	3112	1499	2044	1665	1160	2845	87	889	3055	1870	2529	2631	3003	2247	2209	1582	427	3017	746	1366	1896	2103	2141	2630	487	104	1921
sulfamethoxypyridazine	-0.0973362	0.591938	539	2601	1444	844	637	2154	3223	183	1599	3135	2979	1765	2449	2763	2579	3064	1869	2675	1419	2442	2124	3211	3208	3152	2510	480	1260	2770	873	492	687	3155	2439	29	3115	3103	2402	1463	1134	2050	1194	3042	1117	2099	2851	74	699
meclofenoxate	-0.0972385	0.593229	2777	333	109	2660	414	242	3140	716	2483	450	668	495	2110	88	1043	3225	1709	1429	3021	2654	1213	1674	3095	2985	146	2555	594	3013	2512	2296	294	119	1762	310	1592	1238	2362	57	1508	2104	3124	1475	131	1553	2977	1938	2223
orphenadrine	-0.0971994	0.593746	129	1096	343	1952	2367	712	180	2881	974	1033	1242	995	1751	2017	660	2368	2553	1696	3175	2806	2890	2086	1971	3068	242	153	1730	106	3151	786	2787	2559	3021	3105	1602	1583	478	2268	2207	650	919	2762	287	1688	207	1800	2094
pentetic_acid	0.0971799	0.594004	3125	115	2203	117	2809	3066	2478	3139	1094	2615	987	670	2035	342	776	2890	979	3042	2259	612	264	3113	1452	976	454	1178	41	931	344	1499	3178	1672	2760	3190	200	529	695	1450	1100	1598	3221	528	2395	2877	1230	1951	2886
acemetacin	0.0968574	0.59827	2704	1965	2674	733	3140	1847	3237	3195	112	172	197	2	3016	1645	188	2318	1642	815	1729	264	2552	943	2752	2272	434	2316	2240	1713	10	1503	3075	177	1573	3206	2964	672	2256	2730	1494	1229	1824	1464	161	2543	1662	979	2391
tranexamic_acid	0.0967108	0.600211	3143	1357	2515	2493	544	1184	2980	3244	2253	733	228	78	372	1499	657	525	267	1994	284	105	2509	946	401	364	839	2787	523	2550	340	2320	3168	1106	642	3246	3026	568	1233	1295	1891	1841	1715	2472	2873	1325	2596	3120	1013
oxybenzone	0.0965936	0.601765	746	3108	2184	1789	2540	2932	2481	3138	1942	750	1004	107	344	1141	2394	833	1794	379	1966	789	759	1176	893	2500	2279	2761	3143	74	1133	217	2598	1197	1387	3222	2635	2374	2245	359	1315	274	3042	308	517	121	2960	2419	1475
nomifensine	0.0965154	0.602801	105	3067	775	1581	2717	3041	1255	135	1835	1834	2212	1892	1766	2020	1557	965	2525	442	2447	2253	2422	1337	3058	609	210	537	133	1168	2577	1584	2510	2474	1213	48	1303	2356	2123	552	2191	668	392	1880	43	1673	2252	428	172
promethazine	-0.0963884	0.604486	101	998	122	2348	2366	252	3227	353	2622	266	345	1913	2523	891	217	915	3039	3082	2842	2843	1403	988	1270	3235	1542	1747	1517	985	3255	2725	2384	2704	1154	676	881	3015	2787	1289	1601	1135	433	1035	595	1439	2365	1431	986
cyproheptadine	-0.0961929	0.607079	684	577	525	2584	91	135	2312	2959	1202	842	1542	2666	2991	2685	46	3094	2859	3031	3153	1685	1416	287	3058	2573	677	998	514	461	3238	1891	380	3069	1638	3214	2314	664	914	602	648	2075	21	1914	34	409	2063	1697	1279
tubocurarine_chloride	-0.0960854	0.608506	1307	1211	2573	2440	173	1457	1010	1242	1122	1686	378	2624	241	1562	2491	2139	2591	2936	2592	2932	556	2848	1365	2510	2716	825	1672	1548	3018	2000	1616	3139	1999	839	878	188	2169	3	3074	2609	98	1070	2398	1090	2886	2760	2621
heliotrine	0.0960561	0.608896	736	655	486	399	1278	2377	557	1438	673	2897	2473	1266	2226	1870	2649	2504	1345	2267	1617	2406	2542	886	3151	2211	429	30	2452	1833	2772	431	42	2647	1076	748	1180	2567	2491	1486	3033	2438	1910	3148	695	278	127	237	996
lymecycline	0.0958998	0.610973	1390	1645	1232	427	2793	1746	21	30	118	960	2049	3241	1429	2614	3082	1030	702	1753	1501	2667	1815	886	578	395	2804	2823	62	2203	1127	158	275	791	2268	13	3119	3259	502	1578	897	758	2891	2587	1566	1759	2497	315	1960
gramine	0.0957923	0.612402	3073	16	1453	1155	188	1052	317	379	2128	2894	2223	1933	408	3019	2194	248	554	601	3239	218	3077	3092	2674	2486	501	2671	764	880	2726	625	2678	3039	1265	318	3062	1692	556	1376	2803	825	215	1678	2667	1683	70	2044	2413
hymecromone	-0.0956164	0.614741	1959	1144	2235	1150	2297	213	2036	2868	2879	3164	2596	1746	2818	2811	2697	2583	987	177	1600	553	2992	1905	1581	3238	3259	2644	3182	1832	798	351	2115	1875	3199	1225	2860	1518	1596	750	495	854	125	2367	2984	343	2567	2407	366
carisoprodol	-0.0954698	0.616691	853	891	2637	1878	270	2185	960	1004	88	2950	1217	1982	50	1384	193	2387	949	702	1766	2708	1145	1173	1833	284	1475	1027	2677	2398	2519	1340	463	3091	3025	1208	924	2584	2483	1984	975	1911	964	2233	661	2088	2854	2238	310
isoetarine	-0.0953037	0.618902	123	2312	960	1941	1341	90	575	2264	867	2991	3227	2393	227	2120	1707	2225	858	1580	771	191	762	2615	1023	49	2804	1680	1269	1160	518	1583	1630	398	1589	2781	3189	2817	873	2705	1984	1780	1150	3249	2521	437	1206	1933	1701
ornidazole	-0.0951864	0.620463	1905	171	2722	2599	724	618	277	950	3129	36	62	1358	1379	2762	344	2709	1545	1165	1952	540	1014	1511	2441	1503	2106	1530	1253	812	2701	2834	533	2899	1622	2743	1615	1543	1017	707	688	1760	339	864	1179	2119	2112	2311	2705
fenoterol	0.0951669	0.620724	2291	2367	72	2947	391	207	2397	716	2616	2868	1563	985	2037	617	38	1193	1809	311	1187	1588	1353	245	1272	209	2802	280	1481	592	1986	2321	555	891	2394	3205	718	2218	231	1618	859	980	1207	2070	2020	1369	3154	2375	2080
sulfapyridine	0.0951571	0.620854	2934	1084	390	845	356	248	1949	3164	2562	907	225	1408	2424	85	18	2704	1681	150	2448	382	224	567	2417	2843	1540	2715	2212	2884	3215	779	2264	2132	455	3169	2118	2388	2218	940	2422	2342	1324	1361	427	967	2030	360	1044
CP-944629	-0.0949031	0.624239	3148	801	1625	978	2865	2630	2978	2137	3021	1713	778	2836	2963	1926	297	522	1203	1228	459	2781	661	1291	924	2923	3028	179	1335	1485	2751	979	775	143	2888	2534	1806	1913	2910	1281	1250	1482	2599	3128	1824	116	665	401	1878
fenofibrate	0.0945904	0.628408	2975	2512	316	1363	2885	721	210	2624	998	1902	2067	2209	2750	1446	386	2126	3158	583	2144	251	2987	241	1985	67	1657	2108	1837	1196	113	107	733	1040	1382	3086	3232	608	392	2585	2141	457	1135	1441	332	707	2668	1292	1436
diphemanil_metilsulfate	0.0942288	0.633232	58	2271	915	658	3014	2907	432	1818	404	996	1138	2007	1567	1606	1556	2964	485	937	1193	2516	1293	2400	2368	448	1423	1930	494	686	92	1069	1104	2199	441	3154	2895	2391	52	1575	1972	2348	1036	3219	1477	1180	2323	1398	2665
15(S)-15-methylprostaglandin_E2	-0.0939943	0.636363	592	2483	3182	1659	2458	326	514	769	929	3239	3243	3219	435	2947	141	3015	1330	2345	137	2602	3196	451	2692	2940	3070	1601	2168	3149	863	1960	180	2400	827	2513	1476	1138	208	192	2008	2402	2162	3158	161	1611	1153	375	1900
bufexamac	-0.0936034	0.641583	352	1496	515	740	3088	480	240	680	2203	3225	2766	2703	2879	1984	2560	2601	946	3002	596	3183	375	2917	2551	2221	1610	3251	584	2511	3116	802	600	3233	2630	83	883	1186	1810	1852	1520	517	3128	1767	1599	175	1120	1162	983
gelsemine	0.0934862	0.643149	3196	2146	1144	575	3095	1334	3209	3174	670	1280	2421	133	1240	2378	214	2366	1633	1288	874	1587	2895	2691	545	2561	148	2321	1539	631	2862	2477	3051	1256	654	3252	2839	104	403	72	125	1852	1348	1211	2602	2939	278	2952	2636
carbimazole	0.0931637	0.647457	114	3016	933	2593	635	745	103	3117	1435	1641	3142	746	475	1337	2464	3215	1154	1259	1189	458	368	619	1074	489	630	3179	3187	573	747	1886	47	2889	1263	149	2238	2429	285	1000	2867	401	1405	3185	2755	2999	1852	1661	1499
omeprazole	0.0930855	0.648501	126	1121	43	3085	600	1178	3006	40	2114	2236	2897	2751	1926	1350	426	420	2187	2284	3021	3079	128	1824	2878	2996	939	2496	629	1498	3258	2975	167	2688	2113	17	599	2035	2857	1825	47	1975	2791	314	153	1100	2208	926	192
DL-thiorphan	0.0928999	0.650982	633	1114	382	2722	2971	1277	314	118	2670	333	391	304	2062	1170	850	2086	2846	2800	2280	247	3104	3224	3228	220	687	2099	516	997	3015	1181	1651	2259	1657	24	135	2872	1704	2196	1863	476	2273	1029	1082	1034	84	1843	1067
BCB000040	0.0927826	0.652549	1394	1	654	1274	434	356	3002	2669	440	3233	3130	2666	373	1235	2310	224	797	445	2403	3056	829	455	1660	832	2970	1893	2060	3004	555	1011	2492	2173	3190	950	1793	1673	511	1147	96	2747	632	805	3223	1434	1535	2222	1755
IC-86621	-0.0927631	0.65281	3183	544	2483	2999	2123	453	2519	3231	187	2743	1811	1001	2838	2381	1589	2153	1161	1121	318	791	423	1824	1737	3224	2192	40	2692	3232	254	1068	1958	588	1627	3214	2650	3004	3047	3205	1259	993	1066	897	2515	2525	3079	16	2217
PF-00539758-00	-0.0925188	0.656074	2124	1208	2253	1756	2778	515	676	2452	600	2337	324	2000	1449	410	656	3103	370	1931	2347	2094	178	2460	2471	1027	3213	1794	2630	1512	2647	2413	2836	2894	335	3246	113	1724	3004	1847	1946	2988	1604	1397	3200	1443	920	1142	669
levomepromazine	-0.0924406	0.657119	83	1485	172	1238	2955	3116	3181	3223	1767	2316	2341	783	816	2495	52	2997	2845	1786	2285	2713	505	2680	3167	3063	1571	60	1115	217	2982	2133	126	2980	137	3250	1429	2947	348	594	960	2556	2618	1106	927	469	937	249	2144
pridinol	-0.0924308	0.657249	25	2788	2339	326	115	3098	1477	793	2655	548	3233	2896	2311	794	135	1332	2924	1213	2588	3152	3021	2478	1478	2940	1797	1029	151	432	3257	1054	1752	2707	1675	140	2119	879	1086	1132	1467	896	1719	3158	434	2158	90	1470	1291
bupivacaine	0.0923917	0.657771	1994	569	1387	2392	236	1780	1325	1531	446	2763	2745	1007	3039	2847	2231	2346	1819	683	571	2816	2871	1363	2363	561	130	243	37	1478	451	394	2754	2221	2729	1265	400	2036	2348	526	2874	114	809	2167	321	1602	2606	2620	1962
suprofen	-0.0923624	0.658163	676	1453	3039	148	153	1360	265	2540	343	2187	323	764	2748	1752	495	1930	880	2990	2767	2556	617	661	291	2678	2804	2769	2932	1048	1122	3143	2539	2345	1352	3181	1809	1215	1834	1372	1507	2779	268	377	2541	1491	259	3112	361
cefadroxil	0.0923526	0.658294	1079	411	731	2401	1150	208	2836	3156	2370	2166	1947	2516	1841	1679	2572	2137	430	908	2547	3152	1049	1242	749	500	2592	2726	911	2553	2842	282	372	1191	3154	2778	2016	2722	352	3176	1492	1582	188	24	667	573	3252	557	187
colchicine	0.0923136	0.658816	269	697	979	1615	954	405	390	322	682	449	779	229	2791	1483	25	245	2574	1202	2730	1554	607	2451	1986	2700	225	9	916	571	3232	1667	2250	2403	616	3140	130	1364	951	1887	2092	2862	2329	1639	728	603	1492	2254	892
flucloxacillin	0.0921474	0.661035	2846	2659	2434	750	1396	2895	1846	1580	2901	537	569	1814	1106	1503	2266	2536	2039	2783	24	311	1022	829	94	778	2548	1775	2200	627	135	1426	1621	1993	2074	2802	2222	15	179	2128	3044	1449	1168	256	2653	2715	527	2641	194
hydrastinine	-0.0920302	0.662601	3035	771	1245	2803	1595	415	2596	3031	3174	907	359	42	2737	2221	598	1037	1909	1781	1930	146	513	1088	210	2051	3132	2366	2598	1392	2455	3124	928	2726	777	3210	2677	1574	1889	2027	1320	2466	2529	2609	2828	3191	2188	1586	1621
levobunolol	0.0917761	0.665994	3131	1759	2990	519	2760	2206	3191	3242	1927	2427	2323	2458	335	1669	1634	1076	232	522	1357	39	3011	206	743	269	1736	2406	2939	2031	1668	2168	3228	2049	1259	3233	2510	225	480	494	358	226	2574	1302	2948	594	2509	3020	3132
harpagoside	-0.0917077	0.666907	3174	202	2740	47	1674	711	1253	3212	3016	201	666	2031	1238	673	2417	3149	477	2104	2520	2555	2547	592	629	2558	1663	1072	969	2853	3198	1406	3123	1383	1721	3244	2395	2987	1003	345	1761	1607	2384	864	552	721	3207	612	2697
canavanine	-0.09161	0.668212	871	599	2620	2539	2822	2213	2644	596	2450	2085	2027	1892	176	334	1111	998	672	1010	502	1803	2244	250	342	2939	3064	217	1656	2314	2108	2751	1015	196	2823	102	2575	1874	3242	1749	1195	1978	529	2276	3257	79	2062	1389	2511
amantadine	-0.0914536	0.670299	3058	100	1291	1697	2725	2992	2689	3057	1139	2834	1127	2914	2886	330	2868	1156	510	842	2231	139	598	1400	759	96	1987	1800	1431	2921	692	1914	1014	602	578	2771	1212	433	162	2535	1851	1742	1911	243	2563	766	3120	1007	2321
telenzepine	0.091053	0.675643	282	1968	1017	2068	67	1784	371	1034	1142	1237	520	2611	487	3188	822	2334	2188	1338	985	2805	450	1538	1780	538	589	1875	3216	228	89	1284	3125	2768	2561	199	1766	2483	1493	759	1638	1655	2957	2522	166	1796	251	2778	814
mephentermine	0.0909944	0.676425	1286	3140	588	1335	1254	325	3196	1935	2990	2615	1289	1084	1182	3044	669	2414	2337	483	1340	2175	1296	197	1581	1639	2295	107	939	25	2567	2489	2540	1838	2804	3048	2824	1799	2382	98	47	1566	2891	1329	162	670	3062	251	526
kanamycin	0.0909162	0.677467	2072	2105	975	1068	610	1997	3178	66	660	1748	2914	2227	2606	200	1116	2399	1094	192	144	2597	1390	1588	784	2630	1432	1724	494	2696	3244	1322	1423	2860	2842	314	101	3101	1458	2179	2937	1380	313	1719	2046	1036	1930	217	1572
ergocalciferol	-0.0908576	0.678249	38	51	2139	928	2655	695	3134	32	1976	2874	3253	2936	1052	2496	2840	2961	1332	2470	3071	3086	1260	3206	1977	3236	3106	2396	1530	1971	1445	249	34	493	3149	523	2416	2647	3019	1057	1623	2056	2516	2209	487	1587	1905	2974	345
propidium_iodide	0.0908185	0.67877	3213	1861	2213	347	3039	1071	524	2993	134	506	428	618	1428	2610	252	1047	271	756	873	113	1759	616	2852	2467	414	1880	2170	1117	2958	3019	2992	2626	7	3177	1851	915	467	627	2645	3038	521	2028	1265	309	975	1372	2081
ketoprofen	0.0905644	0.682154	205	3153	1456	2971	3256	2933	1224	275	190	1920	1201	1139	528	2953	2884	1951	1402	2768	2215	492	2559	433	1611	1106	1949	561	452	2040	55	730	1691	1336	1788	154	3241	231	1953	1536	821	2830	1186	2291	630	1599	180	2173	1151
thiocolchicoside	0.0905546	0.682284	834	2921	155	11	2435	2901	19	134	1302	1769	2846	2659	1330	1554	3255	1152	1872	1745	2970	3079	373	2058	3195	2878	2412	741	710	52	2892	588	1305	2849	2748	94	2239	2476	833	262	2542	1750	138	1893	2143	278	2611	1148	2207
etamivan	-0.0904178	0.684106	3217	243	671	2918	2033	2251	2021	1345	2027	2111	2570	2786	1001	2501	857	1029	2841	3248	58	3211	2367	787	545	593	3124	2334	585	809	1060	1430	2782	2804	1581	1469	1393	712	3045	1214	211	1959	2985	2303	604	281	1343	2095	1419
U0125	-0.0902615	0.686187	700	1090	3022	773	3164	3219	3253	90	2179	2991	3260	3243	467	1030	3074	2588	1782	369	1508	656	2466	1252	1873	2614	1921	2927	2288	1275	569	1320	123	1793	2016	30	3118	2303	2451	1496	653	956	996	2359	3254	324	543	1378	405
amiloride	0.0902029	0.686967	729	1065	3082	915	896	2181	2054	825	103	1684	2159	968	3192	1717	34	74	830	1372	2778	80	2509	2341	2707	30	2958	1758	3260	739	170	369	3040	3230	100	31	1562	1419	529	2950	2006	660	2135	2595	1771	892	2168	260	2644
carteolol	-0.0899097	0.690864	2531	692	2083	2134	198	657	3242	3198	293	1488	77	28	2180	2037	295	2790	397	738	2519	3217	1688	950	614	2054	2640	2401	210	329	2789	3030	2716	732	2088	3238	2801	149	843	277	866	632	1957	1705	3136	408	3103	1310	2786
butein	0.0896361	0.694498	28	1332	2108	2586	3025	240	2950	746	2536	2895	1431	2317	2886	2274	1220	2930	1355	3115	642	2329	1939	856	243	3090	439	1040	85	64	3051	2144	210	674	1051	649	1835	912	2510	11	1014	2802	1715	2025	67	2865	234	229	2894
PNU-0230031	0.0896068	0.694887	1725	86	3222	1549	3088	1901	2949	2956	3214	3254	2134	979	1812	1107	1924	2725	8	1878	632	1119	732	18	1210	3187	288	2921	1199	5	277	2087	2730	2194	2266	2748	2459	427	1138	302	409	2951	1702	2121	3032	2	1081	2207	362
dl-alpha_tocopherol	-0.0894798	0.696572	2694	2672	695	2585	387	856	520	2922	69	270	14	573	2395	2305	47	1125	1842	1934	2542	315	1269	588	703	1157	291	91	454	776	2873	2797	3034	1439	2508	2448	2183	2013	1332	1272	1165	666	539	2173	2822	487	3097	2507	1407
nicergoline	-0.0894798	0.696572	114	3036	466	1344	1402	314	2302	239	1108	1896	2395	2975	641	2669	568	2951	2372	1508	2266	3116	2246	2999	2854	3067	434	2635	1322	1225	3138	361	1279	2173	1064	84	971	3214	1883	1364	1610	2580	882	656	2618	461	3059	1784	2424
megestrol	-0.0890987	0.701623	790	684	1867	214	2880	2645	124	3160	1065	2319	2807	2114	2403	2706	1499	1022	1955	87	2646	3088	233	3152	2043	145	365	2512	585	2034	3074	659	2325	2143	1815	3223	2487	2501	1629	859	2128	1975	2770	1561	1482	570	640	611	618
pindolol	0.0890009	0.702916	2540	2718	2488	327	2376	218	3191	3207	2899	2371	2140	2896	1070	909	834	1379	300	115	436	2866	1972	619	1894	856	997	1911	4	2235	1526	1495	2966	1437	1061	2911	2312	2384	1732	18	1265	2455	1195	2204	2728	1210	2189	188	522
papaverine	0.0889716	0.703304	234	1022	2917	422	3186	2479	31	754	3209	1989	1612	2829	2230	2371	2801	3183	328	2388	2803	2772	2747	2592	85	212	2991	3166	1858	1107	2141	613	260	1461	2228	288	1305	311	1333	2586	2192	1129	1696	1828	2471	310	1356	443	2558
PHA-00816795	0.0889423	0.703692	2931	1499	1136	2424	2472	152	3236	3041	2304	1156	399	2943	3003	558	207	2375	196	170	1336	566	2966	2061	1435	633	406	2981	1797	2592	2641	452	2901	1206	2041	3139	2173	435	2753	1723	106	206	2104	190	510	1571	2825	2842	587
nisoxetine	-0.0889423	0.703692	1663	64	1014	1042	2929	1310	2815	3070	633	2199	503	2844	191	2253	59	1246	1424	1411	2203	1888	2009	999	57	1389	1481	1113	19	2319	1372	392	2039	2028	2458	3201	2477	3031	409	328	1243	3071	2663	2494	197	60	2945	1330	125
clobetasol	0.0888055	0.705501	975	2374	753	2978	129	279	283	175	1535	2176	2503	2945	748	1283	40	927	2056	1347	2496	269	1333	1246	2400	3192	916	933	3104	1042	2950	586	1076	217	3225	133	1297	2446	2673	1322	67	1248	789	1718	562	684	2107	2471	143
sparteine	-0.0886296	0.707825	305	234	1101	208	1088	3134	3182	1139	1714	3016	2958	3095	1840	68	1922	1024	1975	2629	2775	2761	987	2245	1191	21	3100	876	3116	698	3128	2648	307	1949	2632	2326	2678	3046	3106	1537	446	2212	1239	2297	672	474	203	134	1083
niflumic_acid	0.0885417	0.708986	2833	2250	3159	692	870	3187	2906	1832	2137	1093	1091	724	617	437	903	2281	1812	3063	16	2827	1070	71	1033	3067	1766	140	2512	948	697	592	1861	2090	2124	2387	139	1436	1811	2526	391	261	2619	855	33	2455	2566	1505	1657
trimethoprim	0.0884049	0.710791	12	1715	3054	809	3113	3079	1002	2222	144	3169	2734	2168	117	3120	3159	3001	1464	1057	2443	2455	584	688	1634	7	2728	1487	2303	1805	43	1180	484	3161	3232	1752	3144	1267	1481	2855	2537	1050	151	1244	176	32	1523	2860	115
furosemide	0.0883853	0.711049	1774	3167	3097	2823	174	1118	2820	3041	2264	42	1031	32	904	1423	466	702	2079	231	1395	96	2720	159	2642	149	255	2992	1642	186	3112	2902	2777	2335	278	3177	1158	128	2209	1601	1082	2318	1071	957	820	1619	2260	2549	943
carbarsone	-0.0883365	0.711693	68	823	3083	3163	31	1023	209	48	1267	1344	1082	1621	471	3101	2790	3055	258	2731	367	2858	869	1139	1619	371	917	2947	2220	180	825	1776	979	1932	1775	175	2251	2730	3071	2350	1257	549	1695	2523	934	1382	3217	3197	1203
folic_acid	-0.0883169	0.711951	2328	2969	1800	1425	3116	1108	2573	3072	2127	164	285	2346	749	1980	2323	2963	1430	49	89	907	2826	360	2090	2683	2830	387	3237	1001	2204	45	2957	1769	1528	3193	2332	2686	1131	3051	2586	391	1301	1974	3077	2327	1303	647	1748
esculetin	-0.088229	0.71311	528	817	10	2830	3002	957	3160	2579	2535	2703	1185	196	1499	1837	123	545	948	362	2402	26	1016	1118	994	3096	2858	2815	494	1532	884	2235	2790	1197	564	3025	2358	1777	2322	18	212	3077	2676	1661	256	836	2463	1783	2602
cloxacillin	0.0882094	0.713367	3027	430	1167	447	997	2312	3192	3059	2472	1023	1797	3073	992	2409	3055	2865	2720	2363	1058	40	1825	726	373	417	2309	3130	510	2006	888	797	2466	2519	623	3238	258	3158	201	1741	2963	1744	189	1651	819	854	1302	2274	2378
florfenicol	-0.0880433	0.715555	2928	2902	1405	1922	104	1574	223	3111	542	1688	580	123	2752	1579	434	890	893	1240	1093	2254	324	1856	923	235	1387	1775	1627	882	741	1822	2274	2049	1517	1117	1019	2912	2	2986	2987	3205	2238	1234	1729	1428	2108	1338	76
4-hydroxyphenazone	0.0878674	0.717868	1584	1886	2305	1940	2935	2749	517	943	461	2881	2713	669	100	2958	2528	2981	442	91	1490	627	2493	2483	2456	542	2280	2879	1273	230	2402	603	1127	2015	1464	2274	2197	711	1085	1619	690	2930	2978	1330	1095	52	892	1008	1822
dextromethorphan	-0.0875449	0.722101	1748	129	163	2212	1397	878	84	892	2192	2473	865	1013	2931	1973	1019	738	2219	3046	2007	1596	455	833	1497	2942	3130	2483	2691	1414	2415	1975	1927	534	1790	232	2602	2609	3069	2095	463	2477	111	581	3183	1669	2321	2134	2610
sulfadoxine	0.0873984	0.724022	141	1746	464	3135	3086	124	845	987	1786	760	486	2075	416	1359	1923	480	2812	427	1608	1188	536	1910	1561	455	2778	2125	2831	1721	1266	2198	1669	3097	3059	150	2591	171	1515	2734	2815	1455	372	3163	2451	689	1952	2771	712
pergolide	-0.0873397	0.72479	2201	2509	409	2547	3233	1271	446	3212	1979	2756	1343	1513	715	3016	2421	651	1480	1008	653	120	2619	532	2122	124	1655	998	2607	1386	79	891	1737	428	1172	3238	2703	2438	132	2177	1950	831	494	1333	1556	564	2542	3066	2948
proglumide	-0.0870466	0.728624	680	2562	1996	290	753	1063	2838	3220	2891	2382	2334	450	1305	3125	1588	1023	55	2758	660	2815	1621	1400	1427	1275	2581	488	2993	3052	2699	272	1315	872	2522	3240	2595	2746	574	1986	951	3185	1443	2446	2604	876	497	2156	388
adiphenine	0.0864798	0.73601	2407	502	1242	1807	3238	2367	3125	2848	567	835	437	1059	2059	2306	2847	2469	257	152	1701	5	430	168	2548	34	1135	2769	1736	3015	1973	2474	298	1150	322	3209	2173	934	134	2478	2638	2068	2011	792	1665	2922	885	95	2634
selegiline	0.0864017	0.737025	2932	1621	1656	648	621	2491	3078	2840	2501	705	2791	808	1102	341	832	1079	602	1965	661	1051	902	316	82	3237	2304	2751	997	71	1555	2891	1314	2282	504	2747	1195	2625	3122	714	124	91	213	845	1379	1659	3204	381	2123
Prestwick-642	-0.086343	0.737787	678	1131	2332	2652	2812	883	2898	2340	318	3147	1932	1301	5	2302	3179	3110	207	1285	1319	2887	1335	2637	2144	29	429	2424	2653	2120	1179	395	1423	627	1415	3093	1361	2130	869	462	2138	796	415	2704	2352	2787	1049	3175	2486
luteolin	0.086216	0.739435	100	1381	2296	1465	255	111	90	61	3203	3201	2459	2110	2397	1129	1898	2514	2290	2605	1053	3258	2484	2202	1614	2888	841	3160	182	1121	3081	1758	466	2998	2725	18	1534	1128	2346	2285	723	2730	2465	3164	137	1728	2848	1429	138
propantheline_bromide	-0.086216	0.739435	2439	3213	240	1886	1914	2206	41	2920	2649	799	1494	1671	801	787	1539	371	3015	24	1499	25	1701	242	970	3085	2647	592	1079	2517	1566	2253	2359	1331	2272	3048	1287	2418	3191	2827	2444	2403	2685	191	188	415	3249	1083	887
aminocaproic_acid	0.086128	0.740575	2867	383	1991	1105	347	2690	3212	369	1453	1365	1289	1788	2096	2137	1902	3221	1565	2999	2763	3056	2703	1030	48	3206	2184	596	2896	1663	930	2413	171	1710	2515	427	3048	1755	986	363	588	2884	569	640	642	993	2365	2972	367
harmine	0.0860303	0.74184	916	1837	1110	2185	200	2819	3198	146	2378	728	299	1361	2623	547	741	1749	1487	3120	1069	2634	2698	1588	1731	852	812	2814	2948	841	51	255	2559	994	887	16	1249	1391	397	3004	2904	1024	2127	2318	284	2451	1616	2969	2492
thioguanosine	-0.0859131	0.743357	86	168	1713	1063	2611	226	83	37	3055	2982	1999	2372	3130	1001	1633	3149	3167	2896	2776	3228	1252	2104	2518	3196	279	2484	1184	773	3207	1548	703	2065	2976	25	389	2452	1341	921	1044	1961	2039	2766	178	1898	2674	1585	563
Prestwick-692	-0.0858642	0.743989	3232	1729	2214	1234	3037	2971	42	3218	3021	3039	1848	769	1219	1320	2875	8	1087	855	365	417	2954	1975	738	27	1479	270	1704	3095	34	864	2088	1590	87	3227	2896	1321	853	1104	1110	1916	1828	2612	2155	2714	318	1979	2215
ursolic_acid	0.0856101	0.747267	228	692	776	1544	951	52	2747	731	2675	3122	2840	2507	2215	2495	1225	2393	374	989	1177	683	2059	1155	719	3089	1714	770	521	65	2924	750	2362	2327	3155	2661	2502	3082	700	146	1672	1259	19	2493	976	45	2363	1328	1001
butamben	-0.0855124	0.748526	2098	1330	2239	2662	1572	2858	1976	2430	3107	2132	1295	2019	924	134	612	99	2272	3129	884	2741	571	1612	2168	1556	2631	1119	3083	733	2035	1084	1234	1268	328	3233	2984	1474	151	1308	1842	3047	2028	2766	1899	310	1532	1045	2735
betulin	0.0852193	0.752294	129	1901	2037	1759	703	406	3223	3002	485	2561	304	1031	1996	3070	2392	983	2272	2544	2834	228	3032	3039	2241	71	1027	2326	1183	2081	284	1019	492	2798	3066	430	3011	1286	553	2013	3253	467	1093	2998	1290	1149	2404	1698	2728
methyldopate	0.0849554	0.755675	2888	695	3053	1205	3236	2559	81	2975	2760	1051	39	139	2619	916	38	2462	176	2930	3024	2793	1511	2004	1981	1822	144	492	1904	1462	2757	2668	3177	148	908	3218	390	2095	2108	364	2686	1946	2536	2590	700	1623	99	1508	1083
glafenine	0.0848577	0.756924	748	847	98	3086	2823	2030	724	2208	1815	1313	46	1060	2452	1435	1648	2343	180	677	910	193	332	1363	1557	489	388	1856	1306	213	3114	2489	1752	2022	2457	734	2814	234	2749	1081	706	1985	2134	2087	1666	305	2647	2936	1301
tetrandrine	0.0847991	0.757673	405	2178	1382	2654	2397	895	525	3053	3149	2871	2659	1714	1034	1996	603	2246	666	633	2034	3220	834	2390	2810	2578	2040	2816	1405	296	1827	692	328	1657	1054	3052	2290	2889	487	153	1191	556	387	2609	1308	32	2713	532	1240
beclometasone	0.0847893	0.757798	300	2553	1808	2387	3203	1001	442	41	2080	2973	2495	3144	1469	804	1710	655	545	395	1537	2415	1639	2542	3163	3256	2463	279	2372	2219	3137	931	1660	2527	261	476	619	2702	2119	2040	350	3074	2271	1952	497	1299	2575	638	810
riboflavin	0.0844864	0.761659	49	1035	1241	3234	232	361	2653	120	555	150	2566	3168	2042	139	47	1055	2628	917	2675	1982	410	2297	2094	1248	1187	1736	755	2274	2848	2559	757	2611	2288	19	1071	1449	2970	2546	406	2686	2984	1130	2271	1721	2606	1020	1383
hydroxyachillin	0.0844766	0.761783	2480	971	1034	917	2101	909	2584	270	2850	1900	2689	389	2131	9	2808	2994	1350	1267	416	2295	2349	944	1349	2564	2648	2381	690	2646	2364	1253	752	2094	2698	384	2737	2012	1820	2692	71	1535	1421	1723	2908	135	467	2146	2615
pentetrazol	-0.0843594	0.763273	1353	1204	835	2910	97	294	2691	1802	2346	181	1233	59	214	3245	847	2151	1920	854	1660	3221	3229	1434	116	1499	383	1805	1417	163	1694	729	3053	528	1656	2714	1747	996	592	2391	3176	326	1589	2828	685	1733	1102	2868	2774
moroxydine	-0.0843007	0.764018	433	1704	1534	1745	55	394	3205	3134	614	132	30	430	2903	917	6	2230	423	1058	970	2149	1379	1165	1647	2870	1390	2142	3030	1939	3002	2883	3038	1204	1863	3240	1733	642	1994	643	1677	1200	2065	3025	529	2536	2554	418	2893
sulfamethizole	-0.0842812	0.764266	2774	555	2768	329	3053	861	595	2123	1268	3239	1710	2130	1332	1645	3038	3116	1978	1469	3174	1190	175	2377	2796	3074	3229	1285	2771	2827	1015	625	652	2246	328	362	1907	1794	25	2661	1272	2944	3134	1149	3252	1881	818	2704	1076
3-acetamidocoumarin	0.0839685	0.768225	2971	1085	2547	2912	2650	2828	2906	3195	362	2729	2093	475	1963	2727	2092	3202	966	987	961	232	2091	1051	709	14	2636	739	1577	2373	473	122	3057	2350	326	3232	2198	496	216	405	1141	1362	2172	2541	1957	1507	118	2154	2723
phenelzine	0.0836753	0.771921	1409	62	1946	1493	2525	3025	2322	1404	1100	1827	899	1871	466	1086	2813	2706	1755	737	749	1673	755	532	1045	2938	336	824	2026	465	1983	179	3193	1361	2467	1242	2090	1619	1976	1070	2257	2769	1574	936	681	1197	2378	2870	98
cefuroxime	-0.0834995	0.774132	1352	2404	347	2606	673	851	783	501	3094	1985	567	2267	872	1325	1104	846	2437	1403	3257	3064	549	2938	3169	1453	2052	2922	1509	3160	445	9	166	1149	2050	41	831	2833	921	346	2260	2738	873	1950	1180	3037	2036	739	1791
spiradoline	0.0827861	0.783038	1344	1985	2928	749	2357	849	3166	3219	2479	669	2524	707	258	2711	735	3058	2642	1955	1342	353	1001	1415	725	364	2037	2645	1719	124	2985	1315	1742	632	1182	2890	1655	607	2441	1771	1434	530	868	1774	3052	3083	1486	539	1390
monastrol	-0.0825809	0.785582	952	726	2115	2292	2852	2201	620	564	1753	3124	2915	3099	1894	1285	2856	2084	117	285	2335	2924	2451	2708	323	1989	511	803	3151	2103	2562	339	966	766	2730	2146	3252	259	1670	316	1244	3058	636	1022	1427	246	3210	2393	2371
droperidol	-0.0823464	0.788479	219	2750	2555	1870	1330	2710	2725	544	828	699	2116	478	436	2539	2980	2989	1155	2287	830	2718	2186	917	3016	2909	761	1626	334	111	871	1513	3092	1721	1827	2343	552	1551	2456	1233	1611	1586	2113	2532	183	1408	2795	2929	2498
cytisine	-0.0823171	0.78884	2679	2949	792	1178	3098	745	2739	1827	3188	1110	2881	2543	898	2977	3018	1298	842	2096	689	368	3040	2410	2803	113	1334	1292	1834	1224	1169	2127	672	1977	1218	401	1841	3116	1472	3097	2288	2362	1680	2350	2898	1918	546	1089	1267
nitrofural	-0.082278	0.789321	1949	2717	899	2041	526	864	3251	1723	3200	1712	468	592	571	2909	4	2399	1786	1780	696	2407	949	2259	1470	3224	1495	792	2853	2977	1044	2129	3193	1467	45	3009	1733	1049	130	802	3183	2848	2135	2922	860	2011	635	2238	1954
caffeic_acid	-0.082151	0.790884	2334	818	1161	1794	3142	492	3219	2709	3137	1067	513	817	312	723	2300	3170	1319	1043	2387	221	840	923	665	3086	1104	940	867	928	2482	2984	2125	877	2043	749	2005	1071	3124	1443	972	3176	3108	545	2896	89	1936	2326	2416
NS-398	0.0821119	0.791364	1618	3155	1346	2349	1413	2497	3216	2292	3003	2759	2935	2576	2673	373	3140	3118	2652	14	339	2730	3192	928	2815	2717	756	128	1405	1674	1524	164	2448	2612	217	3201	240	2132	1284	1572	555	2893	1466	1385	60	1521	1220	397	95
aceclofenac	0.0817796	0.795432	2890	810	2411	3152	23	1030	3002	3134	181	133	863	2261	2529	503	260	144	1302	476	431	2	758	1249	1474	41	1700	2469	1639	1344	3144	1327	2188	497	592	3244	1879	778	3019	2131	2458	1964	1236	992	1778	789	2157	1850	1773
dizocilpine	-0.081594	0.797694	699	3184	957	2384	1108	2135	600	809	1823	123	310	104	2179	733	991	862	1974	2434	2539	549	2845	192	1827	2266	2898	2016	2546	1322	1177	1564	3179	493	392	1872	210	3094	722	2831	2589	1791	520	2025	260	2990	1359	3027	601
diloxanide	0.081379	0.800304	907	1313	2358	605	3052	1761	233	3229	2266	2168	2836	322	1082	1648	2104	2094	1345	2980	1976	34	1872	1771	2045	2700	367	2244	3008	1493	188	730	1659	2604	290	3134	1711	2083	963	45	479	2622	957	262	661	1959	249	852	3104
propoxycaine	0.0811249	0.803376	2220	498	1919	1602	1916	827	1505	3151	2266	2367	2133	627	963	92	497	3115	1785	1656	1003	139	564	972	2757	2513	2460	2097	2974	3040	2770	567	2384	317	5	3200	1252	162	2348	1571	589	2276	1868	815	658	1276	488	1873	2773
molsidomine	-0.0808513	0.806666	3009	1872	230	1111	1710	1287	1709	2953	1629	2543	1432	1647	776	1804	840	622	2278	3186	2808	3145	2302	983	1279	148	1235	2854	117	771	2985	2930	461	2061	2256	2940	195	744	1069	935	1362	105	348	331	32	944	2218	2248	3021
betamethasone	0.0806754	0.808772	1598	1811	1810	641	2954	1373	396	2809	100	1313	180	1153	1653	1234	2540	2661	591	10	596	2837	1706	2770	1368	2927	152	166	2444	3004	2566	911	2868	497	1170	3243	2901	1300	1506	1504	2336	2341	2188	2648	2171	377	1074	939	2705
bupropion	-0.0804214	0.8118	624	456	1192	2582	12	1506	1649	820	1412	912	2226	959	762	2195	1024	2814	3240	2026	2382	2904	203	1704	1621	2437	735	1470	685	1613	3070	1866	822	3031	2298	2944	251	1928	1098	922	2514	2216	383	300	488	2917	2694	3085	31
zalcitabine	0.0802357	0.814003	250	1786	162	2772	1477	584	2959	2171	996	120	35	42	3103	2403	7	2748	506	937	1823	272	724	691	2761	2604	1021	1290	1637	1388	1950	2352	2939	1971	1095	3220	1344	2427	890	1729	1355	2873	2888	1780	10	1222	1678	2089	1010
ethaverine	0.0801868	0.814582	180	638	762	1479	2894	521	460	661	660	3259	3145	2519	135	2464	2856	2914	2154	2878	2629	882	64	2946	911	2294	2479	1548	993	223	2241	472	130	551	1519	310	832	3222	2102	2228	2520	171	1090	2177	248	652	325	1888	2256
gabapentin	-0.080138	0.815159	1049	2277	1667	2158	2311	2996	183	1694	989	1688	1353	1001	947	3208	468	86	1904	841	1852	750	304	1360	464	2533	766	888	967	2297	2474	34	3151	3186	350	469	2038	854	1321	225	2651	741	938	2928	2309	963	899	1648	1245
methoxsalen	0.080138	0.815159	2165	1993	2044	2060	543	462	33	2270	3247	1632	2853	1875	498	1466	1935	2144	1821	910	828	2489	3185	1928	1343	2547	124	2490	2525	732	584	27	3096	1996	125	2635	1786	1758	1585	1284	2084	2365	3152	2388	541	926	1178	1863	3229
flumetasone	0.0801184	0.81539	2121	1593	311	1432	2766	2979	797	392	362	2326	2706	2367	2235	2891	999	2138	399	2294	893	3259	887	2690	3135	2873	43	2477	805	486	2514	277	555	2057	2560	3087	1001	86	3231	1209	2850	2241	2246	690	1126	53	1716	380	325
vinpocetine	-0.0797764	0.819415	1130	3201	1589	2937	2842	658	324	802	2572	362	2953	2636	2230	2998	1868	379	3086	483	2747	2410	1396	3013	2345	1642	345	762	34	2437	2992	748	537	3237	3011	211	1253	2864	605	1830	2149	994	1223	477	1819	2011	2540	3210	1338
hydrocotarnine	-0.0797276	0.819987	2283	1283	2549	1341	217	11	3250	2443	2539	1850	2416	3241	1836	2007	2163	754	2451	2387	2401	3094	2345	2753	2695	3255	1960	1030	2914	421	3189	491	811	2370	2127	181	1444	2812	1632	1077	2153	2647	2972	2824	854	888	343	1628	847
mepyramine	0.0796201	0.821245	460	1143	568	1551	211	1751	3245	1220	542	1193	3139	2969	929	199	2798	2980	1988	441	1960	2341	1591	1080	1856	2053	123	645	242	2604	1796	1428	838	585	66	2532	158	82	802	2139	2559	1566	2203	2737	1488	1737	1829	2564	88
(-)-isoprenaline	0.0788383	0.830294	2733	3167	2612	2806	128	881	306	2538	1708	528	1507	2066	920	2783	233	737	2063	1591	1113	2385	1561	879	2011	416	135	374	184	588	1571	393	535	2453	2029	3001	1143	1544	1354	1161	2402	2263	3220	2519	1739	1537	2316	58	321
chlorambucil	0.0783595	0.835751	76	821	1087	1603	566	759	3238	79	2533	2115	3124	3145	2123	2220	402	2594	2773	2035	3109	3247	403	1014	1789	3237	2882	2153	1365	1255	3230	1212	662	2508	2494	25	204	2982	2463	2730	1827	1013	104	241	1750	1648	2549	1513	86
simvastatin	-0.0782032	0.837519	656	1606	499	1134	3216	3033	2555	1722	2667	3112	3217	3250	2881	1589	1322	2287	700	569	2452	3173	1077	2656	3188	2961	2313	1457	1576	1173	2129	1232	21	297	2919	1347	1510	2893	586	2450	565	1978	2163	3098	426	57	404	949	1031
PHA-00745360	-0.0779393	0.840485	3010	666	1579	538	3162	3205	2436	3176	2504	3107	3012	3093	126	2316	2122	2847	217	1343	2489	438	2556	774	1304	2310	1764	2863	2530	1172	1828	4	3177	370	372	3219	2678	864	1456	1189	1042	1494	1939	817	2967	1046	926	84	2222
diltiazem	0.0779198	0.840704	2964	41	1783	3085	1640	1076	355	911	3035	2515	2393	2057	2372	1021	1521	1386	934	1815	1959	412	2739	638	2940	937	2571	2840	159	1529	2678	2919	2821	1577	814	3125	2273	2897	3189	941	2419	838	2164	2870	1053	1032	2506	596	374
citalopram	-0.077568	0.844624	2497	2011	812	1094	3047	3137	688	2132	2872	2979	2298	2622	68	1518	2410	797	967	2008	1801	69	545	2271	2020	2075	2891	581	1682	2091	622	451	769	2651	9	692	93	3245	2555	1642	846	2824	1609	531	3078	1406	2021	815	1151
oleandomycin	0.077441	0.84603	2124	888	1741	1377	313	174	2590	498	2457	223	1138	2027	2639	2235	729	2067	793	3151	1228	2257	1993	3162	1143	1277	76	2389	2108	43	628	295	54	2351	2432	209	2123	1319	2617	3178	1259	2961	817	108	1657	1234	3046	78	3012
guanethidine	-0.0773335	0.847216	2833	1156	1050	1386	864	959	2930	1362	3169	387	2604	641	2330	2988	1895	2553	717	1564	2631	2489	734	1229	1637	2776	267	2189	778	2389	2421	1789	794	1705	3188	2160	2784	2182	2546	2499	482	110	507	1357	456	1171	1800	3261	341
zoxazolamine	0.077099	0.84979	1922	1250	848	2083	2506	76	2185	2631	1069	292	272	630	2732	1177	2557	2695	2219	698	3153	2770	2604	4	756	192	1807	792	1022	2915	3009	237	467	397	2656	2565	1205	1510	1286	3172	2781	722	1599	58	2135	1324	2032	3231	113
chlorhexidine	0.0765224	0.856044	1186	1560	507	3004	380	1616	176	2708	1246	39	28	226	1712	1835	646	1268	2358	1098	1112	2942	1502	1754	546	1480	1767	783	3017	875	3134	1185	1700	59	2614	3211	1750	1145	162	809	2764	2184	2424	1825	828	687	2509	2641	2927
medrysone	-0.0764638	0.856674	356	1032	646	2481	424	280	466	20	919	1739	1561	734	2664	2934	998	2873	2482	1996	2870	3175	98	1921	1862	2772	1622	467	2744	1137	3237	2380	1839	1640	2083	294	993	2940	730	2154	238	2808	1014	569	750	1715	799	1815	1239
L-methionine_sulfoximine	0.0761609	0.85991	1540	2214	1862	1518	3247	3181	71	2855	276	878	2829	3135	2572	2622	1884	2805	640	1415	647	1863	2226	142	27	2304	2628	2849	1743	807	2075	1679	423	460	932	1390	470	174	3136	1716	1341	418	1456	1309	1337	894	985	2123	2338
albendazole	0.0760632	0.860947	235	1674	244	2806	152	187	857	2387	2121	2101	1117	1501	1458	1561	1279	167	749	2421	1616	3077	1404	2510	1875	377	10	2324	490	1473	2582	926	1009	1371	1248	2382	95	2317	1635	2025	2294	2566	1853	1719	52	2709	2919	3091	905
procyclidine	-0.0759654	0.861981	1328	708	1077	2637	365	366	2369	662	1316	2264	156	154	1773	2614	1457	1858	1912	853	1121	185	451	2023	348	845	1999	3018	2942	3102	2452	3129	2656	780	3202	394	2564	3238	2326	1651	2862	2118	499	2654	577	257	3023	3100	1024
phensuximide	0.0758482	0.863217	2831	988	3138	2203	161	2543	2528	1780	463	1475	213	1602	1218	3248	2734	1034	1298	1396	2410	2996	242	568	944	1916	653	1781	991	718	2426	2957	187	999	277	561	1818	1039	3092	595	1659	359	1587	122	563	1269	1820	1858	1308
nitrofurantoin	-0.0755941	0.86588	649	1057	2649	2351	850	832	3169	274	2748	2170	1446	2436	1553	3109	738	1556	481	2872	918	3222	3097	893	3161	3202	2470	2104	3102	564	2265	2843	354	3211	2187	82	1726	2734	2070	2365	2189	638	2160	582	29	2684	2692	1011	601
etilefrine	-0.0755453	0.866389	2729	2598	968	3046	472	2442	1025	3004	2842	1851	2480	80	1130	3038	226	2905	138	2685	1696	2918	1707	1515	725	223	1804	352	727	722	592	1100	3170	1542	493	3241	1282	2115	107	217	2020	1997	2421	1426	1029	593	729	1438	1731
palmatine	0.0755453	0.866389	2848	1481	1155	2361	667	2910	2894	2721	135	861	55	270	3177	2991	3235	356	2034	3033	2063	1386	740	2394	1371	421	743	2581	1475	2287	10	2132	2985	897	2417	3181	1177	1544	412	1739	1868	1596	1236	2146	1507	226	3073	2339	202
quipazine	0.0755159	0.866694	3093	1699	2639	2441	201	866	2781	3226	1724	2097	1255	3051	882	257	3050	516	1835	1925	353	2185	429	1594	857	400	2062	1848	3254	1686	941	1672	2964	477	780	3248	603	1634	1207	93	293	2561	2282	1908	2200	2205	1850	1175	2391
delsoline	-0.0754866	0.866999	1472	1499	1619	2247	482	52	2787	946	905	2566	2849	3191	2372	2548	1164	2699	1234	2462	1767	958	567	2144	1417	527	523	1253	1393	2487	2652	1260	1354	2059	3249	173	330	2107	822	1136	125	1995	2359	2614	1303	979	3187	2591	666
spironolactone	0.0747147	0.874919	2400	2459	3221	2284	631	2740	2649	2230	2947	3246	3251	3231	1075	668	3179	258	168	2796	2221	2210	3196	1444	1323	701	2886	1725	951	1494	2131	987	2111	2018	593	935	862	2590	1980	88	653	2917	2323	1177	855	619	153	1144	2852
methocarbamol	-0.0742749	0.879333	1026	1741	2165	1817	3176	649	3046	909	3040	2927	2925	2207	1203	2842	2541	1334	494	607	1775	192	1504	2347	405	2830	2024	199	2262	1277	2243	2961	349	2749	126	56	1576	3092	267	2920	3190	1351	40	2736	1048	66	3018	198	715
pimozide	0.0736105	0.885865	669	633	272	1769	171	590	2710	2364	3182	2223	1144	405	1863	2000	1561	492	2359	667	1642	3091	1530	1392	2722	2622	1156	222	2251	2283	1888	882	1166	255	1710	3211	2518	1927	309	562	369	1145	2272	1121	2188	620	3176	2823	2608
pirlindole	0.0733466	0.888411	147	1153	402	1932	2776	180	2836	2679	2175	1545	125	1962	17	2375	607	2298	2568	463	549	672	296	1448	1711	2134	2826	19	1957	455	1355	307	43	1337	287	1734	2750	2461	996	1745	479	1042	1494	2276	2909	2641	1443	2076	2827
ampicillin	0.073288	0.888973	77	2563	2137	1254	3122	681	897	168	461	3105	2324	1350	1580	2149	1207	2954	2724	3053	279	639	1645	1124	2310	392	2924	2608	3101	670	1424	2598	707	1464	1829	563	668	2108	2031	2592	2406	1151	785	105	292	3221	1362	2601	2582
glycocholic_acid	-0.073161	0.890187	2621	1292	1222	2380	2138	154	1965	1026	2706	987	243	490	2678	1930	49	2286	1742	1815	3000	507	1887	867	1931	3224	775	1679	551	1138	2020	2501	2545	1839	2407	2307	1824	639	1364	1551	3138	922	2723	2607	326	60	2047	2337	3206
raubasine	0.072946	0.892225	3048	203	2636	2189	1504	1350	3114	3017	729	2551	491	541	770	1606	2617	2383	47	135	339	240	1920	2489	2580	657	1693	3127	1211	396	575	928	2188	1231	1197	3245	2788	1137	1382	125	3115	1960	939	585	607	2170	1664	2331	1820
W-13	0.0719688	0.901259	2411	1422	750	2691	162	340	3064	3170	905	1781	193	310	133	698	308	1031	2454	1639	2510	98	130	93	796	3198	3023	1794	2417	1065	2575	804	2043	1596	1135	3222	1061	765	2504	2133	2688	1987	1290	484	2557	798	2555	211	454
oxantel	0.0716463	0.904154	1148	2270	471	1375	163	2727	529	2704	2638	3009	2503	1819	45	3242	2038	1498	1988	47	857	2811	2691	1839	496	704	2833	1838	1893	1923	1578	190	23	829	2332	2576	799	747	1121	1728	2112	1559	1198	2941	7	2171	1351	2839	2636
5186223	-0.0715486	0.905022	138	150	2027	1959	3196	3198	13	3201	668	2400	1678	1224	2316	1179	2727	2847	1692	1038	2257	3209	2884	2684	1619	65	1007	373	2066	1003	12	717	72	3025	419	3238	2511	1341	2235	2402	1760	1277	2472	962	739	3004	364	642	2349
nifuroxazide	0.0712359	0.907775	407	2844	1512	73	63	270	2617	2707	2329	1518	1799	1636	315	1440	2961	2058	2610	802	1709	332	602	515	3033	2965	2755	1157	2817	135	2926	127	1433	3126	2571	2764	1520	883	950	1861	1541	1903	2637	1245	2309	676	1693	870	2318
betulinic_acid	0.0711968	0.908117	766	151	1028	2518	307	2214	2807	3149	864	1900	1098	1625	2683	1660	1367	175	99	1172	2387	2808	2684	1285	2882	679	1843	1021	3190	2269	2513	3109	918	2884	1336	3237	2992	1180	1818	125	500	1287	1780	1913	986	2804	1299	518	371
dosulepin	-0.0710894	0.909052	673	2628	51	2330	187	2836	830	3095	297	2018	584	3135	1331	832	2784	999	3088	539	1125	2163	1967	1399	1418	877	1246	2479	226	950	317	1499	2052	2260	2582	3161	891	1824	1075	426	789	2665	2213	857	553	1460	1734	798	1920
roxithromycin	0.0708157	0.911409	2700	2026	1520	922	2589	370	87	423	191	3003	614	1500	1217	525	971	2271	2083	1691	3114	2112	62	1083	2582	339	2638	1933	1407	1885	2887	906	586	2243	2257	254	398	2258	3110	1971	150	1508	444	486	2798	2159	3097	2525	449
Prestwick-1100	-0.0707083	0.912327	248	2564	22	2062	750	498	1898	1634	1468	360	425	1098	2541	2507	32	165	1281	1170	3188	2074	198	2661	1442	3019	3170	2759	2311	736	2097	1160	1002	2400	1676	2341	1841	3224	3210	966	1427	1206	2421	2171	135	611	3115	2101	595
2,6-dimethylpiperidine	-0.0704249	0.914722	817	2194	247	2285	1394	1096	56	1345	3175	3249	1563	2533	583	2957	1447	42	1863	3241	2418	1342	2514	2882	1075	646	1755	2989	1139	2643	872	844	191	921	1348	936	235	2380	426	1029	1175	1885	2552	619	2806	2674	3149	3050	2071
nortriptyline	-0.0698288	0.919646	495	726	12	1494	277	51	3058	1795	2486	876	1580	1800	2033	1012	15	252	1906	1687	3046	2172	1224	1232	3003	3181	408	743	1522	951	3172	491	2641	3179	1225	3128	574	2834	1292	405	1819	332	2483	2666	1419	362	1718	1314	890
fluvoxamine	0.0697799	0.920042	422	1226	233	989	35	825	3241	2660	2502	782	163	1667	660	2940	568	2580	3135	2063	1096	3161	2028	902	2676	1676	2005	1144	707	55	3216	728	796	2722	1541	2907	1387	2904	501	1153	503	1617	3156	2739	128	678	3160	1067	3103
diphenylpyraline	-0.0697311	0.920438	2826	2563	242	1142	1405	2853	2558	3212	1720	445	23	1972	526	2601	1253	361	2391	205	3111	713	2072	241	1593	492	420	1855	2516	295	2799	2646	3016	1008	2208	3170	2496	2255	1741	107	1993	1296	1144	2241	2851	115	956	2374	2110
rofecoxib	0.0695356	0.92201	731	391	528	2010	3159	262	2538	207	2918	3257	2490	2097	1778	620	2978	2335	2254	771	400	1890	163	1285	1730	1070	3096	9	502	1366	2530	2814	1193	897	3128	363	1832	3076	2423	797	312	627	915	2744	1303	474	766	2053	1848
canadine	-0.0694477	0.922712	3207	2220	747	407	2584	968	3101	3221	1669	1344	376	530	840	1954	2729	1427	1504	826	464	71	2837	1065	3149	678	1090	2468	3069	1052	283	1578	3150	1784	956	3250	2430	1801	1264	1555	2606	1124	1603	885	1821	2850	499	1419	1894
isoniazid	-0.0689493	0.926624	3129	1950	2974	753	114	2663	3080	3237	1690	2367	2126	1307	2070	1367	2240	1333	110	444	2843	1678	321	1040	1161	31	1948	2491	2959	377	386	1050	2797	2133	1150	3245	2529	1984	160	1732	1375	1993	2416	824	2975	3057	439	1743	260
abamectin	-0.0686855	0.92865	503	1377	911	3234	2271	184	2736	2347	789	1964	753	2162	873	1334	1276	3006	1380	2995	1163	3049	567	2772	3044	2982	1070	697	2652	2810	436	77	1465	2112	1915	2922	2214	2540	1236	457	1091	1796	904	1680	116	29	2954	18	1925
pirinixic_acid	-0.0676302	0.93644	106	1990	2617	1808	2897	267	2768	2976	3116	2927	2700	1490	2789	1834	1659	2506	723	2641	1664	3151	2203	31	2435	1237	1355	52	1677	44	2735	1567	1392	1161	3010	523	1115	282	1174	2328	704	2919	736	1234	1074	314	702	1164	2737
penbutolol	-0.0673859	0.93817	2972	1434	2344	219	3004	2942	2929	3174	1023	3157	2271	1396	2991	2845	2200	2402	1944	853	2713	134	2108	144	2260	188	1828	870	2896	1681	466	622	394	96	2219	3102	2858	2534	61	836	1438	2663	1440	2742	1401	1226	972	523	2322
mometasone	-0.0663989	0.944883	531	1921	1208	967	2506	2880	2907	3156	2398	1640	506	2873	2011	862	1216	1917	617	505	1822	3189	2238	3137	3223	2521	800	2868	2975	2568	2066	213	1442	2393	2723	3235	1136	1592	106	364	999	2288	1791	1304	1434	202	1106	774	2026
erythromycin	-0.0659787	0.947605	971	2661	257	2587	305	251	2905	2964	2766	911	1596	212	2428	2374	992	1149	2991	947	2625	1996	230	697	1145	320	321	281	1447	1280	1485	2920	2591	2506	960	3238	3134	2177	1248	415	2769	508	2013	1995	642	1276	239	1102	860
BAS-012416453	0.0659103	0.94804	575	1253	1629	1804	694	836	1967	2465	2515	534	132	2709	1954	574	1041	2510	3120	2816	1748	3180	102	1404	2033	3197	1657	2766	2768	719	2986	1429	2514	2069	146	3138	66	2155	482	1382	1386	1310	1864	2390	1759	338	2414	2261	980
labetalol	-0.0658908	0.948164	102	2300	330	2193	808	627	676	2795	2508	315	1666	1395	2249	3057	510	1765	2358	2107	427	2929	2664	140	2560	851	938	831	1722	242	2835	1056	1807	2084	2609	3077	841	2804	917	1443	2050	1149	1793	396	1020	1385	2798	2878	1685
tenoxicam	0.0652849	0.951919	3079	1542	572	1552	2866	840	127	2877	2103	2850	2276	1551	2942	49	3085	2196	232	1667	1126	2407	1779	2817	121	3028	502	766	893	2911	1833	1758	2713	1254	2392	3050	1075	634	800	38	1381	1709	831	340	2004	432	2424	1668	741
homatropine	0.0651286	0.952861	31	734	3049	1803	2594	2080	2726	122	432	471	1459	2761	1857	1397	1315	3223	2105	3038	802	2370	1299	2927	1670	525	2271	1244	2561	1297	114	1972	1484	3020	621	40	2383	425	2397	3067	2312	304	1015	218	1096	1867	2337	1508	861
benzethonium_chloride	-0.0649722	0.953791	142	1265	539	2145	3190	835	2618	3012	2394	1165	560	286	940	1991	1579	353	1371	245	2633	2746	1757	2169	2688	3168	182	2001	836	170	3150	498	2411	1069	218	3195	2888	3030	636	338	1657	1272	2084	1620	2597	166	3191	2230	2408
bumetanide	-0.064513	0.956459	3169	2794	2279	595	3047	984	472	3224	1386	971	2348	1889	166	2812	1985	2846	704	1669	348	2945	2770	1498	1921	277	115	2986	2698	1494	250	388	2361	1287	240	3242	1227	131	82	586	1363	1232	2829	234	2472	1728	2456	977	2619
androsterone	-0.0636042	0.961451	121	1447	227	946	507	327	51	1489	2658	3130	1200	2111	1382	3093	2605	2724	604	889	2805	2885	2590	1167	2884	947	1895	2511	131	836	1075	620	1387	2363	783	1330	282	2231	862	130	581	2949	2900	2715	2711	1581	2217	2922	1996
pyrazinamide	0.0631156	0.963979	830	310	1025	1633	2985	195	489	70	1683	278	1404	74	2905	395	543	940	1760	2199	2521	903	401	2643	1149	501	1992	1048	3042	2389	2987	1684	1291	2414	2791	511	2696	565	1427	1454	1299	1364	923	1500	1976	2618	2221	885	1559
vitexin	-0.0617573	0.970442	1855	3132	1014	1259	2902	2278	1122	610	3145	720	2976	788	1843	2180	1383	380	1461	810	3232	2	2478	505	3017	262	127	607	2314	1961	3	2465	2828	249	342	3022	2709	2057	1496	1498	2484	2204	1179	2602	1793	1778	1394	3070	2852
dicoumarol	0.0614544	0.971772	2568	1724	2594	2054	210	89	1854	3242	2246	2160	264	283	1202	3173	2339	2846	1238	2961	2294	2770	227	2390	1170	251	1545	1282	2786	3144	296	2776	2195	334	1977	3182	2853	2538	1708	1393	1871	2232	2460	416	525	1876	1378	2508	384
co-dergocrine_mesilate	-0.0600473	0.97743	2662	1522	833	2236	2874	1114	2953	3253	3060	2299	3213	352	699	1777	1498	383	1017	2611	1067	1022	2337	1334	698	10	2753	2977	2448	1487	2023	2282	61	2369	456	3247	1968	1536	732	1139	653	163	563	943	2764	726	2501	1893	2300
aminohippuric_acid	0.0595098	0.979372	1956	2391	506	2481	49	3060	3260	90	573	2537	1124	3118	2562	93	54	2452	2349	2022	1301	2397	477	2028	2219	1067	881	125	3089	1529	1618	783	758	1420	1417	351	1158	2280	2329	3206	1644	1571	2218	548	3152	65	1604	492	2926
iodixanol	0.0595001	0.979406	2037	3026	3006	2668	117	3240	2903	3203	1096	2150	1808	428	875	1423	1443	2373	1253	2719	250	531	2414	2366	1758	4	361	1995	2375	1884	894	2252	3035	771	372	3111	682	960	353	435	982	2763	1629	774	895	1125	214	2678	2133
levamisole	0.0588258	0.981673	2714	424	2065	1205	119	584	2708	242	969	1061	1239	2350	3238	3172	789	478	2133	2334	1200	3007	2846	1045	2840	812	574	611	859	1186	2040	278	80	2281	359	238	1845	2120	2513	288	1636	2051	680	2316	1401	1931	1715	1792	1228
nialamide	0.0586597	0.982204	475	1961	1708	2115	1291	310	2995	2638	2117	315	1275	2392	425	612	806	439	2763	1635	2510	3208	70	1621	1833	3188	1324	2962	2419	1440	3167	1027	791	2037	2899	381	1773	585	3046	2224	3154	49	269	134	2286	1871	3240	2519	1341
lactobionic_acid	-0.0564024	0.988392	1366	1081	350	3076	947	358	3231	2013	56	1928	1370	3	1796	3216	967	227	793	1269	187	2321	295	2925	1086	1567	31	2071	848	978	1239	2723	1490	2736	944	816	610	2111	2404	979	2190	549	2131	1581	1780	3069	3232	2956	2756
fluorocurarine	0.0541647	0.992823	274	1242	1252	721	11	449	632	3095	2518	1063	1610	2037	978	2433	340	1730	394	2776	2393	3135	2447	1101	3036	3102	461	67	618	2235	3260	1878	720	2009	359	3242	378	2634	640	1717	1839	2044	259	2203	1502	2303	3221	2627	2941
[truncated: 17 more columns]

## Sheet: GO_CC
Drug	ES	p	nucleolus	protein complex	nuclear body	PML body	mitochondrial matrix	nuclear matrix	replication fork	nuclear chromatin	chromatin	transcription factor TFIID complex
exemestane	-0.782051	8.01367e-07	552	444	534	537	521	551	494	539	527	428
mesoridazine	-0.777289	9.73191e-07	552	514	482	337	556	503	481	490	500	533
gliclazide	-0.713919	1.4643e-05	556	517	531	534	441	554	502	537	549	261
apigenin	-0.679121	5.31353e-05	550	483	505	528	15	495	514	552	547	296
quinidine	-0.664469	8.83205e-05	520	224	135	544	546	481	475	553	513	498
trazodone	-0.65348	0.000127663	541	469	492	495	555	553	532	166	372	515
clotrimazole	-0.650916	0.000139275	537	425	473	504	429	550	464	119	527	412
phentolamine	-0.649817	0.00014401	543	501	535	188	467	487	207	473	483	529
napelline	-0.639194	0.000202868	481	351	350	496	545	438	535	495	413	523
betaxolol	-0.638095	0.000210611	510	509	474	513	315	544	480	405	447	477
chlorprothixene	-0.638095	0.000210611	549	434	472	416	554	430	405	346	499	519
tyrphostin_AG-825	-0.636996	0.000217638	555	462	395	549	4	521	485	507	519	460
butein	-0.631868	0.00025547	515	407	435	516	346	490	456	400	478	374
glibenclamide	-0.628205	0.000286244	549	425	344	534	500	473	524	352	441	475
rescinnamine	-0.624176	0.000324645	556	137	466	545	39	529	483	543	453	469
SB-203580	0.623443	0.000332452	3	9	112	121	111	4	160	46	20	480
naloxone	-0.615385	0.000422883	556	498	506	428	420	337	493	376	380	452
dirithromycin	-0.613553	0.000446693	554	449	355	439	556	473	395	382	336	505
latamoxef	-0.608791	0.000516301	556	505	160	487	518	389	527	462	429	460
acetylsalicylic_acid	-0.60696	0.000544902	544	239	433	495	550	536	506	388	496	542
tanespimycin	-0.605861	0.000562595	543	536	443	533	539	508	289	450	467	35
doxorubicin	-0.604762	0.000576477	556	55	430	553	4	545	507	524	516	498
H-7	-0.604029	0.000593592	555	95	470	553	3	550	479	442	534	444
benzydamine	-0.604029	0.000593592	553	453	171	551	531	442	503	511	537	286
dexverapamil	-0.603297	0.000606501	556	82	435	521	550	549	404	386	538	419
MS-275	-0.596703	0.000733854	556	518	321	538	514	543	448	326	539	438
quinostatin	-0.596703	0.000733854	556	55	455	523	533	513	438	219	484	521
sulfaphenazole	-0.594872	0.000773354	545	503	370	539	525	535	489	437	270	509
scoulerine	-0.592308	0.000831494	487	466	419	473	555	380	439	502	145	543
thiostrepton	-0.586813	0.000970449	556	401	272	436	464	493	377	524	495	508
neostigmine_bromide	-0.586447	0.000974303	532	493	394	488	8	151	528	499	533	492
ionomycin	-0.580952	0.00113516	551	522	194	485	526	544	504	350	506	404
aminohippuric_acid	-0.579487	0.00118857	75	481	546	505	555	464	419	513	373	384
ritodrine	-0.576557	0.00128937	428	35	427	509	548	437	311	545	450	500
vidarabine	-0.575092	0.00133595	531	474	428	447	452	406	368	315	514	400
fisetin	-0.574725	0.00135523	555	69	471	554	16	531	513	517	468	426
primaquine	-0.571429	0.00147495	507	372	350	541	379	503	313	382	453	480
pronetalol	-0.571062	0.0014962	556	514	452	424	552	543	436	279	126	477
cyclobenzaprine	-0.568498	0.0015999	532	498	275	478	552	436	367	403	420	381
testosterone	0.5663	0.00168883	19	10	233	60	154	80	20	67	18	528
saquinavir	-0.562637	0.00186096	535	96	486	396	475	556	524	156	533	485
gefitinib	-0.561905	0.00190854	555	466	135	525	541	500	419	207	496	430
theophylline	-0.561172	0.00194173	383	448	556	470	12	446	379	385	393	363
progesterone	-0.560806	0.00195284	15	72	185	551	476	522	474	531	555	517
scopolamine_N-oxide	-0.558974	0.00204881	555	540	345	520	551	165	536	547	473	334
terconazole	-0.557143	0.00214903	510	216	494	538	349	552	490	522	472	220
flufenamic_acid	-0.555678	0.0022401	539	376	274	495	483	552	403	360	519	429
monensin	-0.555678	0.0022401	548	360	368	371	444	485	68	391	483	437
gallamine_triethiodide	-0.552747	0.00242112	472	553	517	499	26	414	546	459	530	49
geldanamycin	-0.552747	0.00242112	556	238	246	414	528	488	445	524	529	503
protriptyline	-0.552747	0.00242112	556	75	281	507	553	519	414	417	530	502
hydralazine	-0.552015	0.00246146	555	367	31	358	554	414	551	416	514	497
C-75	-0.550916	0.00253746	551	466	339	490	500	527	413	210	486	449
ifosfamide	0.550916	0.00253746	6	133	79	27	526	2	103	203	1	144
imipramine	-0.549451	0.00262225	545	432	425	348	554	527	466	324	530	301
chloropyramine	-0.549084	0.00265882	465	483	197	439	555	412	554	253	478	427
cisapride	-0.549084	0.00265882	480	548	52	319	549	450	412	425	490	458
prochlorperazine	-0.547253	0.0027854	554	42	459	355	555	436	423	455	438	411
sulfacetamide	-0.547253	0.0027854	40	541	412	456	139	411	500	413	555	431
F0447-0125	-0.54652	0.00283074	524	437	127	463	403	459	440	518	515	355
SC-19220	0.54652	0.00283074	44	463	91	202	89	95	55	52	191	144
daunorubicin	-0.546154	0.00284931	556	68	466	549	3	488	530	517	468	308
gentamicin	0.545421	0.0029174	538	482	111	2	91	131	132	147	141	102
corynanthine	-0.544322	0.00298426	554	493	548	467	479	515	251	319	307	465
amoxapine	-0.54359	0.00305502	556	136	413	552	551	409	500	533	495	310
dizocilpine	-0.54359	0.00305502	544	436	319	517	552	428	484	243	409	462
suloctidil	-0.54359	0.00305502	552	440	412	286	555	492	409	136	493	515
SC-58125	-0.542857	0.00310403	537	488	353	393	404	542	379	457	129	434
mycophenolic_acid	-0.542491	0.00312496	556	527	302	499	8	552	464	542	484	99
cyclizine	-0.541758	0.00319847	542	530	130	507	547	414	408	241	556	454
pizotifen	-0.541758	0.00319847	515	433	410	466	555	533	349	436	408	70
STOCK1N-35215	-0.540659	0.00327162	556	463	89	514	526	464	475	111	538	367
0175029-0000	-0.539927	0.00334797	555	106	421	502	4	545	543	496	527	407
perphenazine	-0.538095	0.00350374	556	456	343	406	554	489	486	211	523	494
timolol	0.538095	0.00350374	3	335	151	47	56	48	39	244	13	100
epitiostanol	-0.536264	0.00366602	439	471	483	492	452	547	33	527	405	142
arecoline	0.534432	0.00383503	19	438	153	26	64	377	109	22	61	38
menadione	-0.534432	0.00383503	550	98	224	482	549	484	436	404	511	463
palmatine	0.534432	0.00383503	77	60	54	153	446	3	339	42	50	120
parthenolide	-0.534432	0.00383503	556	547	303	512	531	464	445	404	82	514
Prestwick-1085	-0.532601	0.00401103	536	403	531	491	539	501	153	405	68	481
5109870	-0.530769	0.00419426	556	55	452	532	6	536	523	402	540	441
alimemazine	-0.530769	0.00419426	554	515	230	402	548	304	406	471	430	403
aciclovir	0.530037	0.00425862	362	175	81	117	25	16	211	27	39	157
1,5-isoquinolinediol	-0.528938	0.00438499	556	424	283	432	532	408	401	342	454	463
lynestrenol	-0.528205	0.0044519	536	481	488	483	382	522	273	380	345	410
quinisocaine	-0.528205	0.0044519	556	354	345	39	554	536	522	397	463	483
glipizide	-0.526374	0.00465304	554	427	435	548	412	400	421	246	398	344
bicuculline	-0.525275	0.00479001	537	42	451	532	499	82	546	399	454	554
nicergoline	-0.525275	0.00479001	551	495	316	411	399	405	443	496	509	17
meprylcaine	-0.524542	0.00486232	548	387	361	363	524	255	463	445	343	513
trifluoperazine	-0.524542	0.00486232	556	454	372	86	552	390	384	343	472	447
etynodiol	0.524176	0.0048987	11	544	21	103	33	441	67	280	69	2
chlorpromazine	-0.523443	0.00500485	547	491	201	436	554	512	481	398	520	316
cytochalasin_B	-0.523443	0.00500485	556	164	481	505	3	455	398	418	525	422
dopamine	-0.522711	0.00508003	554	544	397	460	549	193	481	362	342	441
trichlormethiazide	-0.519414	0.00546873	523	115	534	318	96	532	507	348	525	528
prednicarbate	-0.519048	0.00554188	530	522	156	375	390	541	354	552	340	491
dyclonine	-0.51685	0.00583116	552	479	522	309	532	450	535	372	269	454
phenoxybenzamine	-0.51685	0.00583116	554	532	212	283	481	510	450	522	496	173
salsolinol	-0.516117	0.00595326	533	526	416	447	546	498	408	193	394	188
camptothecin	-0.515018	0.00608779	556	60	474	553	6	542	505	449	523	357
ebselen	-0.512454	0.00648523	556	91	422	546	551	486	392	193	478	463
oxetacaine	-0.510989	0.00668373	543	512	348	366	524	536	355	280	412	335
indapamide	-0.510623	0.00676679	556	542	443	278	391	540	92	468	423	407
atropine_methonitrate	-0.50989	0.00686533	535	456	367	353	549	120	335	402	484	495
colchicine	-0.507326	0.00727367	552	518	293	302	549	377	367	278	340	475
tacrine	0.506593	0.00737795	28	29	532	376	538	50	167	18	40	57
piperlongumine	-0.505128	0.00767795	556	407	205	471	487	447	388	403	499	203
clopamide	-0.504762	0.0076944	547	312	553	533	520	87	546	499	156	402
hyoscyamine	-0.504762	0.0076944	545	519	510	160	541	512	434	499	136	343
equilin	-0.504029	0.00785048	33	443	191	493	467	510	498	520	518	267
diclofenamide	-0.503297	0.00800503	556	427	549	448	534	200	527	387	72	498
idazoxan	-0.503297	0.00800503	518	551	548	499	481	550	387	10	197	435
sulfamonomethoxine	0.50293	0.00802286	513	534	304	28	536	55	59	29	34	6
dapsone	0.502564	0.0081199	52	226	168	39	63	19	64	184	486	205
kawain	-0.502564	0.0081199	554	368	331	528	17	416	386	467	533	464
norcyclobenzaprine	-0.500366	0.0085315	556	106	109	500	544	462	484	374	441	466
N-acetylmuramic_acid	-0.498535	0.00889123	552	521	159	480	440	464	249	342	475	496
alpha-estradiol	-0.498535	0.00889123	50	10	114	540	440	516	518	469	490	484
dipyridamole	-0.498535	0.00889123	531	450	326	529	90	519	471	440	551	246
loperamide	-0.498535	0.00889123	555	491	316	440	534	498	370	37	520	513
racecadotril	-0.497436	0.00908409	554	543	359	507	552	495	291	157	534	61
nifurtimox	0.49707	0.00919034	555	146	118	33	22	229	29	221	185	224
acetylsalicylsalicylic_acid	-0.495971	0.00944025	30	411	526	452	479	202	383	511	476	477
spiperone	-0.495971	0.00944025	536	171	393	277	548	427	519	383	477	413
nisoxetine	-0.494505	0.00971973	463	328	304	509	553	506	556	494	271	426
cinchonidine	-0.493773	0.00985881	556	548	495	504	541	368	211	493	169	183
arcaine	0.49304	0.0100521	111	542	120	28	528	101	113	118	183	10
LY-294002	-0.491941	0.0102676	492	202	554	541	530	513	189	107	53	506
bufexamac	-0.490476	0.0106612	553	145	460	534	105	380	457	427	496	399
esculetin	-0.490476	0.0106612	550	498	477	435	511	465	68	380	94	520
clomipramine	-0.49011	0.0106913	554	256	253	501	555	518	491	202	496	423
ramipril	0.489377	0.0108984	74	71	180	515	70	6	286	113	26	122
irinotecan	-0.488278	0.0111302	551	119	130	529	4	541	526	490	527	316
alsterpaullone	-0.487546	0.0113446	556	41	371	553	4	516	502	469	535	434
ciprofibrate	-0.487179	0.0114219	480	267	412	443	290	539	429	310	533	423
semustine	-0.486813	0.0115506	555	453	255	422	456	536	526	378	477	218
fluspirilene	-0.486447	0.011585	553	273	521	353	551	545	489	103	532	408
lomustine	-0.486447	0.011585	554	545	206	296	524	514	504	269	489	134
cotinine	-0.484982	0.0120192	447	431	207	399	389	172	513	402	509	377
1,4-chrysenequinone	-0.484615	0.012056	556	538	261	488	549	370	244	520	524	174
dosulepin	-0.483883	0.0122853	543	39	474	524	556	66	525	432	27	532
etiocholanolone	0.483883	0.0122853	18	353	125	112	420	415	9	85	19	47
levonorgestrel	-0.483516	0.0123674	531	270	415	509	524	551	312	265	287	514
antimycin_A	-0.48315	0.0125045	555	20	396	475	8	532	478	376	545	429
deferoxamine	-0.48315	0.0125045	538	145	376	437	25	433	405	551	535	545
diflunisal	0.48315	0.0125045	463	45	153	66	67	181	355	32	167	104
15(S)-15-methylprostaglandin_E2	-0.482784	0.0125438	3	503	95	487	306	549	495	556	545	140
3-acetamidocoumarin	0.482418	0.0126779	8	458	129	3	23	83	91	221	46	237
sulfamethoxazole	-0.482051	0.0127808	537	53	431	502	474	177	501	97	527	470
diclofenac	-0.481319	0.0130069	155	450	429	554	521	543	545	198	552	375
AG-013608	-0.479121	0.0135715	555	116	32	532	19	492	396	491	518	485
BW-B70C	-0.479121	0.0135715	556	41	373	534	11	496	509	489	485	212
anabasine	-0.479121	0.0135715	508	175	218	485	551	383	547	553	249	489
GW-8510	-0.477656	0.0140652	556	88	422	551	5	550	458	503	536	373
metrifonate	-0.477289	0.0141126	27	484	257	506	229	529	547	521	533	268
convolamine	-0.475092	0.0148227	454	515	525	353	482	316	331	332	493	70
drofenine	-0.475092	0.0148227	4	316	414	318	513	363	325	473	458	539
naftopidil	-0.475092	0.0148227	556	447	316	58	553	436	422	347	516	480
sirolimus	-0.472527	0.0156298	556	390	259	298	456	496	326	468	540	268
cicloheximide	0.472161	0.0157944	5	76	462	92	538	187	93	156	39	133
propafenone	-0.472161	0.0157944	551	167	376	487	553	483	436	264	370	477
5151277	0.471795	0.0158511	2	454	132	390	7	18	25	256	76	27
flupentixol	-0.471795	0.0158511	556	265	385	546	522	542	168	289	513	481
Prestwick-559	-0.47033	0.0164108	556	469	190	400	484	547	429	183	450	369
meticrane	-0.47033	0.0164108	550	500	46	522	484	394	478	292	369	447
phthalylsulfathiazole	-0.47033	0.0164108	556	505	100	392	554	525	458	489	295	369
butyl_hydroxybenzoate	-0.468498	0.0170483	548	551	368	525	497	509	130	435	28	378
mexiletine	-0.468498	0.0170483	208	412	411	239	493	453	501	523	533	368
cloperastine	-0.468132	0.0171118	556	97	343	420	548	541	479	202	542	523
kaempferol	-0.468132	0.0171118	31	527	538	487	47	526	235	519	479	49
mifepristone	-0.468132	0.0171118	556	543	412	536	33	529	510	276	479	66
miconazole	-0.465568	0.0180907	481	95	422	533	546	453	489	114	468	187
PF-00562151-00	-0.464103	0.0186363	23	421	423	392	533	430	529	310	355	412
famprofazone	-0.463736	0.0187856	552	130	157	545	543	460	455	77	553	421
fluorometholone	-0.461905	0.0195037	420	5	240	554	432	465	475	543	545	56
15-delta_prostaglandin_J2	-0.461172	0.0198202	554	507	364	379	546	168	532	419	416	129
alvespimycin	-0.461172	0.0198202	556	30	149	364	536	526	372	423	542	513
iopromide	0.461172	0.0198202	3	493	130	193	398	101	69	162	4	127
simvastatin	-0.461172	0.0198202	554	364	254	386	52	528	476	385	451	519
astemizole	-0.46044	0.0200857	556	335	312	308	554	526	454	376	437	236
doxazosin	-0.46044	0.0200857	551	386	451	308	510	497	208	427	531	323
eucatropine	-0.459341	0.020572	503	74	363	542	433	500	370	164	412	429
fluvoxamine	-0.459341	0.020572	556	36	51	520	537	542	363	429	405	491
myosmine	0.458974	0.0206552	14	546	430	20	354	83	46	52	48	309
staurosporine	-0.458242	0.0210122	556	467	269	547	69	534	181	491	425	418
tetrandrine	-0.457509	0.0213486	556	444	52	185	531	477	521	492	413	362
oxymetazoline	-0.457143	0.0214362	487	533	544	135	286	413	188	473	527	516
leflunomide	0.45641	0.021804	555	27	140	349	485	67	16	106	20	23
MG-132	0.456044	0.0219375	1	23	268	29	552	7	436	318	26	488
amitriptyline	-0.456044	0.0219375	556	372	288	302	526	550	270	250	420	335
denatonium_benzoate	-0.455678	0.0221507	549	75	547	484	500	99	437	518	376	361
proguanil	0.455678	0.0221507	550	74	196	134	545	49	188	162	19	121
florfenicol	-0.455311	0.0222428	533	139	515	472	552	58	551	164	361	531
metrizamide	-0.455311	0.0222428	1	501	368	472	256	524	496	485	202	497
doxepin	-0.454945	0.0224445	553	89	458	325	550	494	305	405	403	476
fluorocurarine	0.454945	0.0224445	7	133	63	252	546	244	190	102	210	123
bretylium_tosilate	0.454579	0.0226216	14	484	212	15	77	141	267	100	138	75
amiloride	-0.45348	0.0230758	24	195	533	477	146	154	495	507	515	471
verteporfin	0.453114	0.0232828	5	48	253	311	12	191	101	107	63	250
rifabutin	-0.452015	0.0238342	556	70	359	392	530	511	406	454	510	209
Prestwick-920	-0.451648	0.0239359	498	31	302	254	491	315	547	470	537	550
aztreonam	-0.451648	0.0239359	554	413	500	470	501	530	247	35	488	292
iloprost	0.450916	0.0243374	143	458	125	12	531	106	27	390	47	58
0316684-0000	-0.450183	0.0247171	438	520	150	385	415	358	476	420	217	427
HC_toxin	-0.449084	0.025237	556	34	490	515	5	446	483	413	518	203
scriptaid	-0.449084	0.025237	556	156	443	476	4	480	137	510	539	413
triflupromazine	-0.449084	0.025237	516	416	323	173	474	497	413	461	488	52
felodipine	-0.448352	0.0256284	454	180	372	427	542	544	444	75	510	357
nipecotic_acid	-0.448352	0.0256284	455	529	493	453	60	475	299	357	406	378
carmustine	0.447985	0.0257403	1	471	442	89	383	408	50	84	46	80
orphenadrine	-0.447985	0.0257403	555	398	537	544	556	116	496	225	468	319
tolfenamic_acid	-0.447985	0.0257403	516	150	531	549	23	194	484	376	556	468
methyldopate	0.447253	0.0261654	391	77	98	6	342	136	97	268	54	145
dacarbazine	-0.44652	0.0265688	484	387	543	513	356	451	456	24	507	223
bisacodyl	-0.446154	0.026686	544	139	138	543	502	467	521	158	476	348
0173570-0000	-0.445421	0.0271233	521	477	167	461	1	411	544	469	549	182
chrysin	-0.445055	0.0272886	12	139	350	522	24	546	545	543	551	170
phenformin	-0.445055	0.0272886	556	227	158	552	539	410	555	403	522	151
ciclosporin	-0.444322	0.0276618	522	523	516	539	30	274	466	252	530	146
benperidol	-0.443223	0.028283	539	136	381	521	533	436	546	72	550	344
fenspiride	-0.442857	0.02854	524	365	47	281	556	354	512	385	491	373
amiprilose	-0.442491	0.0286684	14	195	517	472	521	540	369	465	522	256
sodium_phenylbutyrate	-0.442125	0.0289092	556	343	527	214	507	311	411	418	298	406
ciclacillin	-0.441026	0.0295724	544	162	363	146	419	535	452	543	353	394
oligomycin	-0.440659	0.0297067	548	531	212	379	515	484	464	119	115	497
spaglumic_acid	0.43956	0.0303664	1	460	33	413	7	38	5	121	395	273
roxithromycin	-0.439194	0.030637	541	394	352	438	123	538	444	241	535	496
trichostatin_A	-0.439194	0.030637	556	119	365	529	352	527	172	469	531	407
CP-319743	-0.438828	0.0307773	556	50	109	514	52	534	463	279	482	490
ciclopirox	-0.438095	0.0312657	536	407	51	138	527	533	435	291	513	420
4-hydroxyphenazone	0.437729	0.0314571	29	209	198	23	123	262	13	317	177	68
ethaverine	-0.437363	0.0317347	515	25	480	406	52	369	458	430	555	351
etidronic_acid	-0.436996	0.0318811	556	479	343	480	4	462	204	519	526	24
nicotinic_acid	-0.435897	0.0325815	540	239	412	493	523	306	492	249	286	517
0297417-0002B	-0.435165	0.033019	556	36	307	461	218	499	538	501	536	297
niridazole	-0.434066	0.0337404	29	540	25	399	223	525	516	356	543	553
retrorsine	-0.4337	0.0340324	480	102	398	491	42	444	349	514	416	552
erastin	-0.432601	0.0347209	556	443	404	479	4	470	408	209	494	175
lasalocid	-0.431868	0.035234	546	372	205	388	498	511	348	132	468	357
levomepromazine	-0.431868	0.035234	556	348	261	183	423	511	451	482	442	363
metergoline	-0.431502	0.0354	556	93	459	532	555	230	501	293	539	118
tetracycline	-0.430403	0.0361653	532	147	535	67	111	520	514	285	533	91
5194442	-0.430037	0.036472	19	515	441	510	385	488	347	367	538	250
haloperidol	-0.430037	0.036472	556	90	382	474	554	422	241	347	401	490
sulconazole	-0.428938	0.0372026	554	75	411	402	76	515	422	144	521	493
azacitidine	-0.428205	0.0377472	555	133	346	552	2	544	438	381	529	470
cyclopentolate	-0.428205	0.0377472	47	113	413	538	487	382	411	407	346	428
clemizole	-0.427839	0.0379272	554	148	326	380	217	525	524	476	526	457
hydrochlorothiazide	-0.427839	0.0379272	540	245	457	478	556	400	510	328	187	527
levothyroxine_sodium	-0.427839	0.0379272	75	94	509	457	12	521	468	535	498	168
flumequine	-0.427473	0.0382191	469	196	323	394	531	448	479	320	432	290
mepyramine	-0.427473	0.0382191	555	202	290	373	478	443	536	479	424	345
benzonatate	-0.427106	0.0384995	447	495	152	486	209	294	520	446	401	419
lisinopril	-0.427106	0.0384995	23	532	257	554	450	541	539	418	401	140
rofecoxib	-0.427106	0.0384995	473	470	310	536	493	401	199	485	402	279
ajmaline	-0.42674	0.0387385	548	535	74	374	546	305	532	130	235	512
arachidonyltrifluoromethane	0.42674	0.0387385	45	307	7	3	519	535	42	418	39	267
5186324	-0.426374	0.0390605	1	451	281	490	520	371	483	345	471	476
6-benzylaminopurine	-0.426374	0.0390605	512	345	283	484	6	520	515	464	427	378
3-aminobenzamide	-0.425275	0.0398348	549	122	400	408	25	483	510	499	440	143
PHA-00665752	-0.425275	0.0398348	556	498	146	272	522	471	400	455	555	85
bepridil	-0.424542	0.0404126	555	18	344	130	554	483	395	367	458	521
8-azaguanine	-0.424176	0.0406072	543	486	179	490	475	521	375	217	455	305
Prestwick-981	-0.424176	0.0406072	554	174	466	38	552	508	276	474	394	455
eldeline	-0.423443	0.0412095	550	50	328	551	156	475	510	399	432	404
dicycloverine	-0.422344	0.0420067	520	110	454	186	546	2	524	174	542	480
pirenzepine	-0.421612	0.0426244	533	87	156	420	302	483	556	398	423	472
0198306-0000	0.420879	0.0432372	514	137	168	208	41	134	215	26	14	356
colforsin	-0.420879	0.0432372	555	101	470	524	190	387	342	373	399	451
fipexide	-0.420879	0.0432372	537	342	396	488	22	556	360	282	452	439
Gly-His-Lys	-0.419048	0.0447113	533	370	78	126	470	438	513	364	341	389
nortriptyline	-0.418315	0.0452568	556	143	390	285	555	490	291	298	468	453
ellipticine	-0.417582	0.0458658	556	143	270	544	9	511	393	507	537	94
flunarizine	-0.417582	0.0458658	543	166	548	529	174	368	537	507	416	219
strophanthidin	-0.417582	0.0458658	553	242	466	501	536	517	450	343	229	244
carbinoxamine	-0.417216	0.0462279	12	519	340	452	542	355	147	527	431	461
metamizole_sodium	0.416117	0.047119	8	317	162	449	51	145	80	132	50	290
reserpine	-0.415385	0.0477878	552	39	339	508	25	551	341	423	549	419
chlorzoxazone	-0.415018	0.0480219	555	538	204	257	556	534	274	450	188	503
lincomycin	-0.415018	0.0480219	547	450	512	463	552	113	458	178	2	144
octopamine	-0.414652	0.0483647	506	475	529	283	19	375	393	472	300	307
fursultiamine	-0.414286	0.0487036	549	253	430	90	555	489	394	473	22	540
acepromazine	-0.413919	0.049013	556	549	263	424	553	545	260	314	485	227
flucytosine	-0.413919	0.049013	9	84	505	506	75	528	511	343	537	73
mitoxantrone	-0.413919	0.049013	555	176	362	549	3	550	376	528	505	179
fludrocortisone	0.413553	0.0493919	1	373	25	148	175	219	14	450	179	125
azaperone	-0.413187	0.0496345	449	190	285	461	7	491	463	510	467	314
vigabatrin	0.412454	0.0503328	551	14	285	164	550	72	139	48	6	43
cefazolin	-0.412088	0.0506536	530	253	114	273	37	385	547	555	522	504
benserazide	0.411355	0.0512924	109	516	1	72	360	528	184	49	28	64
cefapirin	-0.411355	0.0512924	2	508	471	522	42	321	457	555	448	251
viomycin	0.411355	0.0512924	535	457	23	109	80	9	79	203	282	65
withaferin_A	-0.411355	0.0512924	556	448	212	234	550	502	495	374	507	216
CP-645525-01	-0.409524	0.0529966	556	73	93	259	345	532	447	496	541	459
albendazole	-0.409524	0.0529966	556	529	91	253	538	504	361	447	74	471
cyproterone	-0.409524	0.0529966	56	152	306	485	555	486	490	244	447	539
pyrimethamine	-0.409524	0.0529966	549	458	173	97	71	548	148	520	447	509
promethazine	-0.409158	0.053363	509	315	209	362	548	508	395	280	504	449
dilazep	-0.408791	0.0537288	556	209	391	52	554	407	395	502	553	268
helveticoside	-0.408791	0.0537288	556	68	391	469	554	463	402	112	441	240
dienestrol	-0.408059	0.0544789	482	538	335	546	364	442	250	366	453	136
mometasone	-0.408059	0.0544789	546	484	40	338	555	504	384	506	116	335
moxonidine	-0.408059	0.0544789	14	353	501	468	438	446	494	513	335	106
sulfathiazole	-0.408059	0.0544789	508	486	388	335	530	33	491	29	409	419
luteolin	-0.407692	0.0547478	555	449	143	182	69	446	517	532	553	122
metaraminol	-0.407326	0.0551224	515	419	300	316	5	441	324	474	359	279
clemastine	-0.40696	0.0554975	555	501	390	99	536	445	225	511	122	470
noretynodrel	-0.40696	0.0554975	390	432	404	267	556	520	185	469	530	271
ricinine	-0.406593	0.0558549	555	235	67	531	536	552	333	501	169	336
pivampicillin	-0.406227	0.0562691	551	415	237	386	472	504	334	144	555	453
cefotaxime	-0.405861	0.0565472	550	521	311	445	460	145	166	513	482	212
sulfaquinoxaline	-0.405861	0.0565472	515	538	278	27	15	445	512	543	360	453
eticlopride	0.404762	0.0576849	549	12	18	11	509	53	250	238	234	57
piperacetazine	-0.404762	0.0576849	556	150	248	88	506	211	501	500	527	314
phenylpropanolamine	0.403663	0.0587866	14	231	240	58	181	165	191	280	451	262
finasteride	0.403297	0.0591806	36	401	124	119	5	153	371	272	41	169
guanfacine	-0.40293	0.0595644	534	235	300	395	505	470	221	225	243	488
canadine	0.402198	0.0602937	549	482	277	32	50	95	24	271	68	114
artemisinin	-0.401465	0.0610969	489	125	509	387	555	401	459	446	261	228
iohexol	0.401465	0.0610969	546	130	42	45	521	33	383	23	95	170
serotonin	0.401465	0.0610969	1	367	91	6	527	58	161	48	170	366
trimipramine	-0.401465	0.0610969	556	73	410	400	552	455	210	168	413	387
dihydroergotamine	-0.401099	0.0614945	553	316	180	113	552	507	498	514	334	42
thioridazine	-0.401099	0.0614945	556	535	244	293	552	498	326	109	431	508
LM-1685	-0.400733	0.0619362	551	429	331	369	159	520	167	423	479	358
mimosine	0.400733	0.0619362	12	103	166	405	52	226	195	320	54	209
gossypol	-0.400366	0.0622427	548	442	53	106	506	543	322	70	452	476
methotrexate	-0.400366	0.0622427	515	139	471	524	3	461	307	230	519	442
chlorambucil	-0.399267	0.063476	556	505	207	516	39	497	165	508	261	414
ondansetron	0.399267	0.063476	36	43	166	266	16	51	61	303	338	180
sulfadimethoxine	0.399267	0.063476	38	515	374	60	474	47	206	383	40	36
arachidonic_acid	-0.398168	0.0646606	542	533	103	319	467	336	274	314	525	357
conessine	-0.398168	0.0646606	483	184	355	394	477	274	543	516	351	306
famotidine	-0.39707	0.0659708	112	467	358	421	543	385	520	474	329	57
ifenprodil	-0.39707	0.0659708	549	150	432	516	556	362	329	189	424	446
mephenesin	-0.39707	0.0659708	373	103	329	459	13	405	547	478	446	458
thiamine	-0.39707	0.0659708	492	438	79	444	329	428	509	530	333	252
chlorphenesin	-0.396337	0.0667233	538	68	273	492	353	290	496	397	418	398
etamivan	-0.395971	0.0671566	85	506	404	115	542	445	463	221	500	384
2,6-dimethylpiperidine	-0.395604	0.0675978	543	176	174	548	207	430	501	64	532	495
5152487	-0.393773	0.06974	553	52	237	265	554	526	494	355	150	512
alfadolone	-0.393407	0.0702201	489	402	186	357	512	201	462	487	387	327
pirenperone	0.39304	0.0705668	1	119	291	234	359	6	330	60	99	116
tamoxifen	-0.39304	0.0705668	547	156	438	130	494	495	318	492	349	476
lycorine	0.392674	0.0710121	2	520	464	8	550	526	358	294	6	3
gemfibrozil	-0.392308	0.0714657	440	546	395	21	510	382	182	408	533	232
labetalol	-0.391941	0.071938	556	318	128	242	551	493	527	415	496	346
chloramphenicol	-0.391575	0.0724279	551	104	446	395	552	326	460	69	332	513
fluvastatin	-0.391209	0.0727852	556	9	177	492	463	437	517	290	376	440
tretinoin	-0.391209	0.0727852	546	167	488	190	495	514	370	437	532	64
azacyclonol	-0.39011	0.0741929	553	523	265	270	552	492	393	161	299	502
salsolidin	-0.39011	0.0741929	553	357	540	523	517	492	208	99	415	297
hydroquinine	0.389744	0.0746928	170	84	232	75	555	106	229	162	54	291
0179445-0000	-0.389377	0.0750606	41	498	221	36	544	436	463	489	492	315
trimethobenzamide	0.389377	0.0750606	434	267	106	47	24	456	67	465	121	71
fenbendazole	-0.389011	0.0755264	544	159	269	356	545	355	324	382	434	505
securinine	-0.388645	0.0760007	80	555	380	144	556	519	461	514	389	160
orlistat	-0.386813	0.0783559	50	451	89	379	442	546	168	490	469	427
5248896	-0.386447	0.0788779	2	113	541	549	85	78	529	490	540	368
fenoprofen	-0.386447	0.0788779	490	31	99	520	540	70	517	63	137	548
moxisylyte	-0.386447	0.0788779	122	417	204	305	490	537	541	519	544	365
furaltadone	-0.385348	0.0802754	288	512	518	442	284	517	184	278	267	500
cefaclor	-0.384982	0.080771	467	423	439	180	477	229	531	72	378	380
PNU-0251126	-0.384615	0.0813105	489	323	369	509	142	303	490	520	508	78
ambroxol	-0.384615	0.0813105	544	527	495	313	531	237	328	489	53	412
enilconazole	-0.384615	0.0813105	15	489	305	552	49	544	528	256	502	28
piperidolate	-0.383883	0.0822415	7	18	231	504	483	433	545	160	477	443
bemegride	0.383516	0.082741	209	277	13	40	373	139	291	266	252	93
clomifene	-0.382784	0.0838046	556	27	250	537	35	488	398	112	536	499
deptropine	-0.382784	0.0838046	553	425	222	387	555	504	302	210	479	370
dexpropranolol	-0.382784	0.0838046	523	172	197	488	556	548	321	344	249	502
valproic_acid	-0.382784	0.0838046	513	108	212	488	500	374	263	60	540	554
xylometazoline	-0.382784	0.0838046	556	156	348	233	539	499	535	265	193	488
erythromycin	-0.382418	0.0843454	533	360	335	123	488	487	361	124	389	321
pramocaine	0.382051	0.0847572	548	74	50	422	481	125	43	22	33	272
ceftazidime	-0.381319	0.0857861	6	398	311	383	384	474	376	506	144	492
fluphenazine	-0.381319	0.0857861	553	419	150	196	515	386	470	385	376	283
cefamandole	0.380952	0.0863616	3	228	265	348	10	344	244	203	133	43
MK-886	-0.380586	0.0869129	491	27	395	552	479	348	460	422	225	320
epivincamine	-0.380586	0.0869129	14	543	446	382	541	526	337	320	445	112
kanamycin	-0.380586	0.0869129	434	356	124	418	375	515	322	320	532	141
DL-PPMP	0.38022	0.087336	554	524	341	120	9	35	126	467	28	36
PHA-00816795	0.38022	0.087336	1	548	31	297	84	357	247	17	40	126
monorden	-0.38022	0.087336	549	94	443	226	543	263	343	539	431	484
thioproperazine	-0.379853	0.0878604	556	451	273	124	555	299	264	315	405	487
rottlerin	-0.379121	0.0889827	555	108	56	357	486	504	544	189	512	301
sparteine	-0.379121	0.0889827	118	27	495	486	25	87	529	525	516	313
tiabendazole	-0.378755	0.0895445	88	349	547	395	344	360	524	319	464	96
isoxicam	-0.378388	0.0899792	529	545	235	181	430	547	465	497	212	162
triamcinolone	0.378022	0.0905167	4	478	245	120	15	16	398	268	10	152
fluoxetine	-0.377656	0.091056	552	167	122	214	470	391	417	445	546	374
iobenguane	0.377656	0.091056	51	76	172	116	553	183	360	75	91	391
CP-320650-01	-0.377289	0.0916691	537	485	543	195	16	326	491	490	257	23
alexidine	-0.377289	0.0916691	556	436	324	349	550	495	335	258	207	294
amphotericin_B	0.377289	0.0916691	62	158	233	350	335	174	179	344	29	185
mercaptopurine	-0.377289	0.0916691	556	122	505	485	33	532	138	271	519	327
bromopride	0.376923	0.0922416	114	12	23	154	494	194	391	37	239	172
pentoxyverine	-0.376923	0.0922416	550	357	253	461	483	318	334	17	355	423
hecogenin	-0.374725	0.0954634	529	159	493	428	485	323	519	144	452	162
sanguinarine	-0.374725	0.0954634	7	540	271	469	502	428	315	476	452	21
doxylamine	-0.373993	0.0965905	536	519	372	127	550	394	116	375	29	409
indoprofen	-0.373626	0.0972428	2	483	508	377	17	523	147	514	546	26
vorinostat	-0.372894	0.0983069	556	182	427	488	8	509	189	451	547	224
thalidomide	-0.372161	0.0994602	551	36	527	373	93	201	509	371	453	556
metronidazole	-0.371795	0.100133	522	438	334	258	381	460	232	204	238	499
oxamniquine	-0.371795	0.100133	526	482	492	70	556	351	493	155	386	243
raubasine	-0.371795	0.100133	556	522	213	195	555	482	73	92	21	512
isoconazole	-0.371429	0.100738	516	175	203	488	508	532	420	359	448	315
carbachol	-0.371062	0.10122	538	184	43	507	491	150	426	452	547	237
isometheptene	0.37033	0.1024	74	301	75	187	544	146	142	354	168	70
pentamidine	-0.37033	0.1024	556	91	541	379	482	370	377	264	131	387
STOCK1N-35696	-0.369963	0.103093	2	508	497	373	514	19	486	177	155	481
clioquinol	-0.369963	0.103093	554	71	347	368	549	239	502	48	529	481
oxolamine	-0.368864	0.104815	556	536	331	537	19	546	70	416	365	47
triflusal	0.368132	0.106125	39	44	72	496	531	21	421	77	433	300
5182598	0.367399	0.107258	1	413	82	133	125	19	361	278	395	101
amrinone	-0.367399	0.107258	14	545	258	443	2	446	424	503	539	74
etamsylate	-0.367399	0.107258	424	358	136	475	127	114	513	429	459	555
cycloserine	-0.367033	0.107887	370	295	371	545	10	313	314	257	539	547
oxolinic_acid	-0.366667	0.108494	556	479	201	275	554	542	423	200	520	368
ethoxyquin	-0.3663	0.109229	556	45	176	93	479	538	516	211	534	184
ampicillin	0.365934	0.109868	448	92	157	245	47	174	535	164	235	180
tolbutamide	0.365934	0.109868	26	245	189	407	114	553	42	209	94	122
altretamine	-0.364835	0.111651	13	65	391	531	367	447	216	529	440	501
prednisolone	-0.364835	0.111651	2	178	493	512	428	367	403	479	517	299
metyrapone	-0.364103	0.113058	556	541	360	232	25	499	432	433	311	351
imidurea	-0.363736	0.113589	5	3	18	482	551	422	462	144	554	504
nadide	0.363736	0.113589	393	135	86	30	551	274	56	10	39	198
pregnenolone	0.363736	0.113589	16	104	450	316	124	342	135	242	6	66
3-nitropropionic_acid	-0.363004	0.114883	9	246	416	428	120	451	395	448	366	433
chlormezanone	-0.363004	0.114883	422	498	450	366	38	465	368	524	166	263
halcinonide	-0.363004	0.114883	498	391	55	366	556	500	103	458	191	490
dinoprost	0.362637	0.115662	465	218	59	52	543	13	80	517	24	192
harpagoside	-0.362271	0.116323	536	489	229	323	383	433	310	369	25	381
propofol	-0.362271	0.116323	535	448	370	97	310	331	555	523	480	128
demeclocycline	-0.361905	0.116867	554	138	194	535	510	441	304	15	450	421
naringenin	-0.361905	0.116867	10	258	469	421	478	447	83	507	140	434
urapidil	-0.361905	0.116867	72	46	508	421	365	497	546	119	423	530
naftidrofuryl	-0.361538	0.117548	551	10	67	532	543	365	197	407	544	62
7-aminocephalosporanic_acid	-0.361172	0.118191	516	541	413	451	5	463	365	511	97	175
diazoxide	0.361172	0.118191	481	489	190	7	542	77	175	192	15	171
cortisone	-0.360806	0.118993	552	243	340	348	446	480	222	198	246	541
5114445	-0.360073	0.120221	555	46	249	420	42	509	477	283	523	472
talampicillin	-0.360073	0.120221	12	268	535	532	554	524	474	322	420	187
adrenosterone	-0.359341	0.121576	544	138	395	520	137	364	386	371	58	423
terfenadine	-0.359341	0.121576	556	152	364	227	553	372	378	296	421	409
5186223	-0.358974	0.122401	5	501	341	160	550	529	475	507	9	409
harmaline	-0.358608	0.123085	509	547	308	428	333	70	336	127	344	375
tiapride	-0.357875	0.124374	550	503	165	259	416	252	391	437	353	509
tyrphostin_AG-1478	-0.357875	0.124374	554	81	252	273	527	533	305	389	467	314
tacrolimus	0.357509	0.12504	194	2	327	112	82	170	153	470	39	477
calmidazolium	-0.357143	0.125888	555	51	317	248	550	504	505	130	82	474
clebopride	0.35641	0.127165	104	97	138	385	556	101	380	6	139	522
indometacin	-0.35641	0.127165	32	466	177	147	545	316	531	418	555	437
sulfaguanidine	0.35641	0.127165	547	104	67	197	139	477	17	458	14	93
triprolidine	-0.35641	0.127165	1	539	427	418	544	529	528	288	11	86
josamycin	0.356044	0.127906	145	121	266	60	156	306	363	278	196	120
monobenzone	-0.356044	0.127906	549	550	49	119	541	420	66	306	416	529
tomatidine	-0.356044	0.127906	539	112	430	548	529	556	163	285	401	7
niclosamide	-0.354945	0.130163	554	478	357	201	549	489	442	375	155	306
clorgiline	0.354579	0.130757	554	46	12	79	535	140	61	127	300	299
fusaric_acid	-0.354579	0.130757	12	523	488	456	536	530	417	157	113	60
ketoconazole	-0.354579	0.130757	79	161	236	417	87	542	503	535	533	455
piroxicam	-0.354579	0.130757	48	549	422	210	544	417	516	537	74	315
canrenoic_acid	-0.353846	0.132208	524	361	387	130	46	394	548	276	448	424
betamethasone	0.35348	0.133104	549	411	11	57	42	534	77	85	343	179
etanidazole	-0.35348	0.133104	38	106	350	546	168	486	374	526	531	472
lobelanidine	0.35348	0.133104	34	431	19	15	555	366	54	85	172	424
butamben	-0.353114	0.133823	543	394	227	305	361	488	310	425	439	77
amantadine	-0.352381	0.135213	555	362	435	472	3	377	336	298	533	249
captopril	-0.352381	0.135213	396	301	283	387	519	173	254	282	405	249
gibberellic_acid	-0.351648	0.136834	548	20	509	215	536	246	495	471	314	311
orciprenaline	-0.351648	0.136834	556	530	521	2	471	545	185	335	44	38
etomidate	0.350916	0.138186	1	110	142	391	9	524	531	30	85	349
nitrendipine	-0.350916	0.138186	131	443	138	517	526	487	211	122	528	415
sulfasalazine	-0.350916	0.138186	554	437	117	226	526	126	415	498	270	542
dexpanthenol	-0.350183	0.139704	18	448	253	480	181	485	359	541	542	407
pempidine	-0.350183	0.139704	555	366	104	533	256	544	460	56	359	517
tubocurarine_chloride	-0.350183	0.139704	548	372	200	98	387	301	359	421	530	391
(-)-atenolol	-0.349817	0.140648	551	19	20	492	198	373	533	169	493	470
corbadrine	-0.349084	0.142025	547	414	105	136	555	471	524	446	212	252
methoxsalen	-0.349084	0.142025	551	16	258	267	553	414	550	512	418	61
karakoline	-0.348718	0.142852	551	525	1	341	550	553	324	235	79	241
ginkgolide_A	-0.348352	0.143578	530	214	153	542	96	395	534	450	416	358
pyrithyldione	0.348352	0.143578	4	495	159	108	429	5	32	177	199	465
alprostadil	0.347985	0.144547	37	535	347	178	522	235	88	49	60	48
digoxigenin	-0.347985	0.144547	556	264	476	469	554	508	130	93	54	207
merbromin	0.347985	0.144547	524	504	426	88	373	15	12	460	1	55
metacycline	-0.347985	0.144547	539	360	505	469	169	510	145	507	266	245
nordihydroguaiaretic_acid	-0.347619	0.145302	493	307	161	349	302	515	311	536	533	237
docosahexaenoic_acid_ethyl_ester	-0.347253	0.145948	14	529	316	528	19	413	504	421	32	454
lansoprazole	0.347253	0.145948	4	40	90	471	37	117	144	418	208	492
myricetin	-0.347253	0.145948	544	413	37	36	472	490	32	462	502	215
syrosingopine	-0.346886	0.146799	556	51	381	524	58	538	149	131	537	459
Prestwick-1080	-0.34652	0.147537	554	391	359	97	556	474	73	357	47	460
atovaquone	-0.34652	0.147537	4	522	357	379	533	498	399	194	532	42
felbinac	0.345421	0.149958	1	438	126	9	474	145	85	113	245	482
N-phenylanthranilic_acid	-0.344322	0.152602	555	22	262	544	19	536	481	392	467	203
Prestwick-972	-0.344322	0.152602	544	80	128	124	467	474	534	409	526	72
meclofenamic_acid	0.343956	0.153381	111	329	208	244	527	257	224	130	107	25
lisuride	0.343223	0.154952	41	307	203	88	150	181	313	261	111	461
proxymetacaine	-0.342857	0.155715	553	114	541	480	538	402	162	355	128	465
vinpocetine	-0.342857	0.155715	518	547	529	360	194	417	355	66	551	38
aconitine	-0.342491	0.15676	429	358	458	188	526	431	197	217	511	229
dihydrostreptomycin	-0.342491	0.15676	555	556	534	466	32	204	517	377	95	101
enalapril	-0.342491	0.15676	466	154	545	350	542	476	512	393	68	106
sulfamethizole	-0.342491	0.15676	504	240	275	476	394	434	494	352	522	188
amiodarone	-0.342125	0.157551	502	456	299	538	75	301	392	104	530	552
5155877	-0.341758	0.158237	516	428	304	190	462	441	426	410	174	255
dimenhydrinate	-0.341758	0.158237	523	470	298	421	548	325	109	504	97	410
midecamycin	-0.341758	0.158237	555	550	211	410	91	497	278	193	450	442
nefopam	-0.341758	0.158237	20	55	449	308	535	485	410	1	492	476
PF-01378883-00	-0.341392	0.159161	17	521	362	267	114	430	546	533	522	306
5253409	-0.341026	0.159936	3	364	170	446	40	440	547	354	430	388
sulfamethoxypyridazine	-0.340659	0.161007	484	72	489	514	70	465	404	240	341	519
5707885	-0.33956	0.163458	555	79	171	166	4	520	218	543	546	23
raloxifene	-0.33956	0.163458	556	497	126	242	518	412	361	448	291	324
aminophenazone	-0.339194	0.164246	79	551	241	529	374	353	444	533	244	426
biotin	0.338828	0.165344	2	39	93	523	34	410	473	46	452	527
clindamycin	-0.338828	0.165344	539	526	89	347	549	464	473	337	6	284
letrozole	-0.338828	0.165344	78	517	464	343	184	511	528	550	168	85
medrysone	-0.338828	0.165344	554	101	224	481	536	464	139	194	343	517
pentetic_acid	0.338828	0.165344	33	60	51	208	554	371	523	21	93	407
6-bromoindirubin-3'-oxime	-0.338462	0.166159	1	332	191	394	454	470	367	452	425	297
hesperidin	0.338462	0.166159	421	407	218	177	93	169	72	105	140	260
12,13-EODE	0.338095	0.166872	554	533	211	149	2	6	102	363	10	49
laudanosine	-0.338095	0.166872	552	198	504	451	554	452	408	232	127	3
quinethazone	-0.338095	0.166872	68	520	314	77	544	463	183	408	433	498
5279552	0.337363	0.168646	1	165	324	205	83	12	543	134	533	119
zaprinast	0.337363	0.168646	414	389	135	105	430	109	41	205	111	174
dioxybenzone	-0.336264	0.171324	3	304	130	407	555	427	546	4	514	411
halofantrine	0.336264	0.171324	554	399	100	150	102	77	128	462	101	212
isradipine	-0.336264	0.171324	504	552	123	273	426	545	101	290	477	407
norethisterone	-0.336264	0.171324	1	236	198	509	496	407	167	533	511	423
pentetrazol	0.335165	0.174289	2	536	95	92	553	551	91	300	60	177
pirlindole	-0.335165	0.174289	553	506	239	53	462	88	512	338	511	206
bupropion	-0.334799	0.175128	491	68	295	455	296	507	117	428	541	306
trimethoprim	-0.334799	0.175128	478	365	525	189	103	390	549	295	548	345
chlorphenamine	-0.334432	0.175867	550	471	108	406	484	286	295	494	75	422
novobiocin	-0.334066	0.176896	551	461	517	529	31	540	114	75	250	311
DL-thiorphan	-0.332234	0.181559	5	97	200	402	523	516	555	34	269	530
canavanine	-0.332234	0.181559	31	34	535	549	173	132	516	39	541	419
rimexolone	0.332234	0.181559	2	39	41	516	520	25	420	275	505	370
rolitetracycline	-0.332234	0.181559	516	184	410	209	526	370	539	174	549	180
riluzole	-0.331502	0.183602	556	191	537	504	39	523	150	127	460	286
econazole	-0.331136	0.184465	544	454	310	399	374	532	194	344	54	293
fendiline	-0.331136	0.184465	551	121	418	294	554	59	293	313	436	446
nifedipine	-0.331136	0.184465	403	553	44	485	220	422	348	307	503	293
alpha-ergocryptine	0.330769	0.185232	556	125	153	95	491	368	116	225	79	33
digoxin	-0.330769	0.185232	556	17	488	548	555	156	404	241	89	406
pararosaniline	0.330403	0.186316	554	98	415	451	8	26	442	234	19	42
theobromine	-0.330403	0.186316	5	516	550	515	555	218	321	272	159	349
pentoxifylline	0.328938	0.190054	511	60	386	102	27	75	15	397	154	272
pancuronium_bromide	-0.328571	0.191166	92	75	315	514	14	452	541	331	547	526
phenanthridinone	0.328571	0.191166	1	43	262	456	31	18	390	367	483	392
tranexamic_acid	0.328205	0.192027	33	507	182	49	505	160	54	473	210	58
chlorogenic_acid	0.327839	0.193289	41	377	124	350	35	337	51	335	70	223
proscillaridin	-0.327839	0.193289	556	86	458	213	555	539	326	306	487	137
oxybenzone	-0.327473	0.194177	519	84	424	373	6	291	294	416	381	308
paclitaxel	0.327473	0.194177	95	106	225	416	24	205	266	221	186	471
zoxazolamine	0.326007	0.198275	72	20	551	505	500	13	481	100	45	245
diethylcarbamazine	0.325641	0.199175	65	216	373	95	537	175	50	267	27	137
spiradoline	-0.325275	0.199982	553	427	413	87	104	481	176	457	24	401
streptozocin	0.324908	0.201153	5	447	192	10	518	515	330	408	45	38
ioversol	0.324176	0.203356	29	273	59	433	549	195	101	2	364	38
oleandomycin	-0.324176	0.203356	456	171	47	473	550	224	255	467	216	461
N6-methyladenosine	-0.323077	0.20629	555	7	521	178	554	511	79	216	273	451
spironolactone	-0.323077	0.20629	555	293	410	134	8	511	520	326	525	251
5149715	0.322711	0.207187	1	482	176	436	529	143	128	213	18	72
tioguanine	-0.322711	0.207187	553	538	129	435	10	523	442	42	377	344
meglumine	-0.322344	0.208534	434	268	179	326	459	189	342	212	186	177
TTNPB	-0.321978	0.209459	11	531	337	364	463	505	288	482	35	425
hycanthone	0.321245	0.211523	556	41	379	47	13	169	283	528	407	4
tyloxapol	-0.321245	0.211523	553	48	391	510	530	527	348	251	227	310
amodiaquine	-0.320879	0.212433	556	438	37	394	426	550	489	41	343	259
bacitracin	-0.320879	0.212433	3	433	128	514	468	79	466	343	496	385
thioguanosine	-0.320513	0.213808	545	102	209	454	24	526	273	342	500	482
trimethylcolchicinic_acid	-0.320147	0.214746	514	485	375	87	141	287	316	426	396	459
cefuroxime	-0.31978	0.215592	547	44	157	398	97	455	131	501	410	413
noscapine	-0.31978	0.215592	540	75	189	412	496	511	509	398	257	20
5140203	0.319414	0.216854	5	38	245	473	10	48	394	478	505	153
imipenem	-0.319414	0.216854	20	363	166	538	540	248	350	286	509	549
isoetarine	-0.319414	0.216854	556	430	356	231	43	473	253	384	374	254
pentolonium	-0.319414	0.216854	534	231	380	306	99	326	457	366	524	265
ranitidine	0.319414	0.216854	25	415	431	36	552	40	131	254	48	485
khellin	-0.319048	0.217776	4	133	462	552	372	342	505	373	156	431
trimethadione	-0.319048	0.217776	9	58	392	377	78	480	553	342	344	350
carbimazole	0.318681	0.21918	543	291	69	104	60	102	421	339	27	395
cyclic_adenosine_monophosphate	-0.318681	0.21918	194	453	87	203	153	104	457	516	512	475
nizatidine	0.318681	0.21918	514	482	17	104	399	53	170	522	43	14
oxybuprocaine	-0.318681	0.21918	534	250	325	344	492	412	493	184	175	522
ethisterone	-0.318315	0.220129	116	462	495	306	481	335	43	449	384	286
sulfametoxydiazine	-0.317582	0.222282	555	296	141	118	510	536	508	386	366	108
atropine	-0.31685	0.224649	5	120	510	543	110	540	452	481	374	261
metolazone	0.316484	0.225611	351	460	215	106	201	123	252	96	2	272
yohimbine	0.316484	0.225611	203	264	112	270	552	63	56	89	470	272
5162773	-0.316117	0.226483	5	544	499	488	11	44	431	396	547	212
zuclopenthixol	-0.316117	0.226483	553	469	14	13	554	434	234	417	168	396
3-hydroxy-DL-kynurenine	0.315751	0.227808	34	349	39	12	331	206	271	50	393	513
dropropizine	-0.315751	0.227808	268	267	422	295	501	260	428	24	229	307
physostigmine	-0.315751	0.227808	540	525	114	436	507	528	76	50	179	330
flunisolide	-0.315018	0.230216	547	336	241	324	418	490	188	269	173	453
phensuximide	0.315018	0.230216	6	54	1	106	553	398	334	250	70	186
naltrexone	0.314286	0.232075	11	136	408	24	556	380	162	276	62	108
fludroxycortide	0.313919	0.233432	12	442	51	112	285	290	20	354	2	242
meptazinol	-0.313919	0.233432	555	506	370	94	554	539	37	28	19	447
nimodipine	-0.313919	0.233432	549	533	285	105	511	506	103	152	86	287
delsoline	0.313553	0.23439	31	109	218	142	208	454	349	419	114	185
suxibuzone	-0.313553	0.23439	547	164	429	486	383	436	339	487	92	217
4,5-dianilinophthalimide	-0.313187	0.235881	516	113	450	216	360	296	549	452	515	42
minoxidil	0.312088	0.239155	162	14	167	150	171	513	309	272	43	330
resveratrol	-0.312088	0.239155	555	267	174	541	16	434	386	505	522	40
salbutamol	-0.311355	0.241645	547	150	461	449	94	350	131	550	486	319
nicardipine	0.310623	0.243555	7	453	88	466	164	114	128	25	520	362
meropenem	0.310256	0.244976	51	21	550	546	30	53	358	445	416	556
bephenium_hydroxynaphthoate	0.30989	0.245958	49	168	407	136	98	87	178	220	388	321
betahistine	0.30989	0.245958	551	75	220	214	547	122	93	74	54	463
galantamine	-0.30989	0.245958	523	98	337	359	531	357	237	193	343	342
tolnaftate	0.30989	0.245958	489	516	55	46	434	220	204	163	24	124
amylocaine	0.309524	0.247508	6	362	92	109	78	22	359	190	409	406
benzethonium_chloride	-0.309524	0.247508	556	58	57	460	20	448	323	478	454	42
cobalt_chloride	0.309524	0.247508	477	74	391	84	109	26	472	474	98	233
isocarboxazid	0.309524	0.247508	551	107	97	402	95	448	199	516	109	50
naftifine	0.309524	0.247508	1	173	534	21	548	34	109	434	61	253
spiramycin	-0.309158	0.248518	524	341	482	485	101	404	281	544	154	303
citiolone	-0.308791	0.249443	392	23	429	488	187	239	428	499	250	555
benzocaine	0.308425	0.250896	540	332	241	55	4	90	157	222	46	283
celastrol	-0.308425	0.250896	553	71	259	513	554	48	503	152	149	196
glimepiride	-0.308425	0.250896	6	446	243	225	418	310	326	279	443	504
trifluridine	-0.308425	0.250896	555	55	104	121	20	527	187	533	503	405
H-89	0.308059	0.25189	503	451	221	35	131	94	3	506	203	195
methacholine_chloride	-0.308059	0.25189	467	460	442	527	118	336	410	169	389	121
carbamazepine	-0.307692	0.25347	550	131	51	140	465	330	544	182	447	521
chloroquine	-0.307692	0.25347	554	64	213	43	553	447	487	87	321	508
cloxacillin	0.307692	0.25347	388	155	134	228	68	39	191	300	81	376
metitepine	-0.307692	0.25347	554	169	445	314	550	389	188	247	465	336
alcuronium_chloride	-0.30696	0.255429	7	439	419	206	103	134	391	455	396	470
profenamine	-0.30696	0.255429	464	18	409	391	554	205	492	221	472	329
risperidone	0.30696	0.255429	1	166	136	552	259	103	518	88	98	547
3-acetylcoumarin	-0.306593	0.256916	34	7	199	502	524	5	520	127	519	247
carcinine	-0.306593	0.256916	74	446	553	358	556	541	148	42	202	502
spectinomycin	0.306593	0.256916	542	429	541	356	55	396	34	6	27	263
vitexin	0.306593	0.256916	55	36	256	123	526	14	405	446	40	538
practolol	-0.306227	0.257921	547	412	335	74	552	424	381	96	203	387
mebeverine	0.305861	0.25953	552	111	9	6	521	79	81	189	257	533
metixene	-0.305861	0.25953	550	29	206	164	554	41	452	446	490	214
monocrotaline	0.305495	0.260564	34	229	111	253	278	403	21	359	176	100
estradiol	0.305128	0.261515	37	30	398	65	167	391	149	365	153	489
betonicine	0.304762	0.263034	45	289	50	43	327	525	334	133	307	211
dihydroergocristine	-0.304762	0.263034	556	207	380	196	551	501	530	259	116	402
isoniazid	0.304762	0.263034	455	547	172	56	550	29	127	280	9	21
celecoxib	-0.304029	0.26569	8	262	538	527	495	480	37	445	155	198
topiramate	0.304029	0.26569	546	540	383	112	535	78	28	272	77	16
sulfapyridine	-0.303663	0.266736	556	497	344	52	506	438	460	278	94	293
carbenoxolone	0.303297	0.267699	59	67	347	472	44	135	168	508	353	99
ketotifen	-0.303297	0.267699	539	389	207	477	556	319	165	414	425	263
tracazolate	0.303297	0.267699	42	87	168	114	90	379	295	554	444	44
disulfiram	0.30293	0.269252	554	402	266	11	552	57	34	496	3	176
moroxydine	-0.30293	0.269252	532	498	501	258	548	285	304	222	30	242
prenylamine	-0.30293	0.269252	436	222	142	516	553	398	325	257	329	243
vancomycin	0.30293	0.269252	1	295	228	188	114	7	253	397	97	335
mefexamide	-0.302564	0.27028	507	250	493	37	379	481	333	219	345	358
azapropazone	-0.302198	0.271949	533	449	96	50	486	211	444	505	201	37
epirizole	-0.302198	0.271949	131	489	492	444	163	134	192	501	515	100
fluticasone	0.302198	0.271949	536	521	113	71	514	429	108	428	109	8
prazosin	-0.302198	0.271949	542	535	365	221	166	527	490	192	191	382
colistin	0.301465	0.273982	549	131	370	85	399	489	169	49	86	47
copper_sulfate	0.301465	0.273982	389	169	42	484	354	133	283	136	129	47
doxycycline	-0.301465	0.273982	422	476	326	550	391	59	388	238	458	50
pipenzolate_bromide	-0.301465	0.273982	5	445	548	388	9	157	475	405	425	234
2-deoxy-D-glucose	-0.301099	0.275568	550	525	258	49	499	528	25	59	53	281
NU-1025	0.301099	0.275568	16	34	475	317	406	32	58	287	237	214
desoxycortone	0.301099	0.275568	555	556	164	240	12	552	13	34	288	58
blebbistatin	0.300366	0.278306	524	20	448	173	114	78	541	27	537	29
ampyrone	-0.3	0.279379	496	535	443	502	276	366	315	19	111	369
guanadrel	0.3	0.279379	524	253	396	281	268	87	179	134	258	137
digitoxigenin	-0.299267	0.281986	556	75	323	403	555	521	215	158	498	151
emetine	-0.299267	0.281986	539	512	230	5	549	63	36	141	498	175
cefmetazole	0.298901	0.283037	549	130	47	117	516	226	322	58	175	211
ramifenazone	-0.298901	0.283037	489	35	419	382	331	336	459	235	413	147
Chicago_Sky_Blue_6B	0.298535	0.284765	14	404	333	115	372	109	211	296	68	93
benfotiamine	-0.298535	0.284765	550	119	117	442	504	497	207	59	101	449
imatinib	0.298535	0.284765	2	412	376	90	114	238	229	540	115	52
sulfadimidine	-0.298535	0.284765	553	255	164	314	554	383	369	264	209	532
homatropine	-0.298168	0.285854	16	286	476	518	275	401	326	456	535	38
flucloxacillin	0.297802	0.286854	13	171	165	330	45	95	503	377	491	89
cefalexin	-0.297436	0.288507	556	497	521	281	385	267	115	219	432	431
cyproheptadine	-0.297436	0.288507	554	482	303	460	556	252	343	270	58	219
isotretinoin	-0.297436	0.288507	556	522	359	56	539	497	257	186	395	103
budesonide	-0.29707	0.28957	531	330	6	351	416	415	34	364	196	385
gabapentin	-0.29707	0.28957	8	265	362	409	536	330	507	464	490	166
omeprazole	-0.29707	0.28957	40	337	330	407	425	146	350	133	535	443
lorglumide	0.296703	0.291327	11	547	107	333	70	49	116	263	395	465
L-methionine_sulfoximine	-0.296337	0.292434	406	410	415	537	326	192	274	84	439	372
2-aminobenzenesulfonamide	0.295971	0.293447	26	484	348	275	158	172	40	342	62	150
furazolidone	0.295971	0.293447	522	475	142	76	434	320	1	172	111	35
tremorine	-0.295971	0.293447	502	318	42	443	37	549	246	385	390	442
griseofulvin	0.295604	0.295133	53	61	518	364	551	20	223	59	276	355
6-azathymine	-0.295238	0.296207	549	343	396	329	74	488	29	39	475	331
crotamiton	-0.295238	0.296207	392	555	81	183	342	448	329	39	432	523
dextromethorphan	-0.295238	0.296207	554	329	51	405	470	371	54	169	380	401
BCB000040	-0.294872	0.297994	474	117	440	504	210	214	186	555	526	207
maprotiline	-0.294872	0.297994	556	153	356	459	443	95	499	129	440	150
proglumide	-0.294505	0.299122	530	273	316	40	2	381	492	444	504	331
tranylcypromine	-0.294505	0.299122	556	146	294	378	98	553	432	100	551	423
benzthiazide	-0.293773	0.301866	537	538	328	399	527	107	322	24	22	495
memantine	-0.293773	0.301866	438	421	378	217	524	233	397	513	72	303
tonzonium_bromide	-0.293773	0.301866	556	104	305	135	510	495	383	214	437	551
chlorhexidine	-0.29304	0.304768	556	252	71	445	535	49	440	45	337	439
bendroflumethiazide	-0.292674	0.305918	496	440	299	208	517	451	89	372	272	274
pheneticillin	0.292674	0.305918	524	531	285	58	43	151	249	215	31	257
ethambutol	-0.292308	0.306954	215	16	438	543	148	116	512	383	539	486
fulvestrant	-0.292308	0.306954	495	540	59	219	122	383	508	20	416	427
dipivefrine	-0.291941	0.308707	556	237	102	306	552	347	304	216	432	510
droperidol	0.291941	0.308707	23	11	268	493	38	269	63	516	481	332
asiaticoside	-0.291575	0.309803	29	327	525	520	23	552	395	487	99	334
clozapine	0.291575	0.309803	548	226	503	58	556	127	136	25	230	86
pimozide	-0.291575	0.309803	556	95	207	327	553	393	328	140	392	435
apramycin	-0.291209	0.311649	493	147	555	170	529	548	318	186	438	146
ursodeoxycholic_acid	-0.291209	0.311649	548	160	271	201	460	506	321	208	432	218
skimmianine	-0.290842	0.312823	6	281	325	518	494	468	359	271	9	528
zardaverine	-0.290842	0.312823	556	417	325	61	553	549	67	265	134	118
proadifen	-0.290476	0.313871	33	39	382	455	555	101	420	19	391	426
apomorphine	-0.29011	0.315657	45	65	266	493	418	527	532	170	508	361
molindone	-0.29011	0.315657	555	365	46	26	552	517	179	493	48	96
oxytetracycline	-0.29011	0.315657	552	368	38	201	193	545	493	316	494	309
(+/-)-catechin	0.288645	0.320898	540	511	505	433	8	176	48	141	135	126
trapidil	0.288645	0.320898	541	314	130	532	7	176	90	27	286	106
MG-262	0.288278	0.322717	13	65	153	225	542	22	422	275	23	481
danazol	-0.288278	0.322717	552	515	284	405	427	66	325	232	214	535
naproxen	-0.288278	0.322717	544	533	256	143	280	492	91	307	40	514
pirinixic_acid	0.288278	0.322717	5	103	145	245	290	105	125	508	231	343
sulfafurazole	-0.288278	0.322717	532	89	530	188	492	49	212	32	526	170
furosemide	0.287546	0.325739	65	542	218	38	536	407	309	121	93	100
Prestwick-674	0.287179	0.326965	38	537	256	288	232	459	287	41	89	193
gelsemine	0.286447	0.329888	1	378	13	217	501	447	66	195	330	56
heptaminol	-0.286447	0.329888	528	491	208	55	542	159	341	220	219	502
mefloquine	-0.286447	0.329888	556	384	282	224	548	515	491	140	92	155
0225151-0000	-0.286081	0.331015	556	350	358	130	66	478	54	509	525	324
nimesulide	-0.286081	0.331015	418	132	504	206	451	326	439	324	366	169
flunixin	-0.285714	0.332948	532	188	157	459	336	245	550	317	313	471
hesperetin	0.285714	0.332948	400	350	87	393	122	347	171	31	189	295
beta-escin	-0.284982	0.335285	208	53	413	97	556	439	425	155	379	472
cefalotin	-0.284982	0.335285	544	182	164	268	509	416	427	67	379	475
Prestwick-664	-0.284615	0.33717	8	459	236	543	356	336	340	266	212	445
mecamylamine	0.284615	0.33717	61	43	208	281	518	173	47	67	501	387
nitrofurantoin	0.284615	0.33717	49	515	9	398	2	67	132	481	357	200
gliquidone	0.284249	0.338307	10	545	234	422	89	194	168	143	331	116
dimethadione	0.283883	0.340269	22	336	281	271	417	123	19	100	34	531
buspirone	-0.283516	0.341552	180	554	549	256	545	472	207	353	62	307
corticosterone	-0.283516	0.341552	553	370	307	371	154	548	238	545	323	97
ipratropium_bromide	-0.283516	0.341552	529	267	409	534	49	313	416	187	523	332
meclozine	-0.283516	0.341552	553	328	95	545	58	18	546	235	432	460
sulindac	0.283516	0.341552	22	29	462	450	153	228	278	197	290	175
5213008	-0.28315	0.342645	2	461	378	497	48	75	526	424	528	68
oxyphenbutazone	-0.28315	0.342645	553	10	117	317	520	513	414	229	378	399
ursolic_acid	-0.28315	0.342645	495	446	412	134	515	460	63	378	179	33
lumicolchicine	0.282784	0.344563	1	511	68	65	529	262	292	260	6	127
pindolol	-0.282784	0.344563	511	501	289	256	542	301	383	489	183	24
sulfinpyrazone	-0.282784	0.344563	552	29	214	502	23	525	489	163	337	346
tropine	0.282418	0.34571	8	401	235	406	224	386	212	208	94	88
dimethyloxalylglycine	-0.282051	0.3477	556	519	104	307	60	542	200	335	433	454
dobutamine	-0.282051	0.3477	499	155	374	421	554	207	227	225	352	248
levamisole	0.282051	0.3477	463	107	72	124	34	455	545	55	444	319
mephenytoin	-0.281685	0.349014	509	423	266	313	78	385	464	362	398	206
bacampicillin	-0.281319	0.350118	556	89	385	393	377	552	305	533	33	43
glafenine	0.281319	0.350118	97	40	474	180	467	498	400	130	114	6
tridihexethyl	-0.281319	0.350118	1	500	294	447	225	164	377	436	425	474
harmalol	0.280952	0.352067	24	424	175	46	507	339	62	373	69	382
CP-863187	-0.279853	0.356587	553	320	480	260	9	51	188	545	543	256
oxaprozin	-0.279853	0.356587	556	2	418	340	55	296	381	288	459	265
tetryzoline	-0.279853	0.356587	556	35	137	343	545	83	235	199	543	466
ioxaglic_acid	0.279487	0.357701	10	27	181	542	4	427	408	474	106	178
kinetin	0.279487	0.357701	537	89	65	136	556	461	304	127	36	181
todralazine	-0.279487	0.357701	538	501	182	262	437	522	317	384	77	376
W-13	-0.279121	0.359682	556	43	177	487	541	367	513	104	44	115
azlocillin	-0.279121	0.359682	547	527	487	336	525	141	325	129	172	169
levopropoxyphene	0.279121	0.359682	519	70	16	314	516	279	52	486	197	61
methoxamine	0.278755	0.360849	546	76	165	126	543	28	231	237	3	405
rifampicin	0.278755	0.360849	92	365	232	166	513	103	205	345	237	17
phenyl_biguanide	-0.278388	0.362895	551	84	431	498	543	237	313	438	51	95
succinylsulfathiazole	0.278388	0.362895	552	84	126	334	71	399	204	302	65	32
dexibuprofen	-0.278022	0.364272	556	542	305	116	545	168	109	138	478	350
estropipate	-0.278022	0.364272	88	549	308	542	555	202	197	467	15	409
ethotoin	-0.278022	0.364272	546	79	295	329	466	437	352	264	375	4
AG-028671	0.277656	0.365396	554	51	182	88	176	464	329	96	142	457
hemicholinium	-0.277656	0.365396	415	314	375	40	553	395	233	75	440	488
CAY-10397	-0.277289	0.367408	2	515	250	487	59	101	244	323	506	486
HNMPA-(AM)3	-0.277289	0.367408	556	23	175	67	9	406	357	486	528	494
atracurium_besilate	0.277289	0.367408	549	532	196	71	522	464	68	426	44	66
bambuterol	-0.277289	0.367408	509	71	106	486	97	536	249	493	83	271
debrisoquine	-0.277289	0.367408	551	208	464	377	476	16	460	219	299	257
terguride	-0.277289	0.367408	541	486	233	347	11	508	168	329	297	504
lidocaine	0.276923	0.368583	1	15	343	180	459	47	238	99	504	184
aminoglutethimide	-0.276557	0.370657	3	430	553	542	476	201	326	515	314	196
oxamic_acid	-0.276557	0.370657	556	13	144	481	532	449	196	254	212	430
phenacetin	-0.276557	0.370657	533	445	544	280	430	241	436	70	69	355
tropicamide	-0.276557	0.370657	167	430	268	508	76	181	458	483	456	267
methanthelinium_bromide	0.275824	0.373201	11	59	138	440	465	183	122	531	417	103
triamterene	0.275824	0.373201	24	528	104	325	541	378	183	34	130	177
moracizine	0.275458	0.375243	7	70	152	545	72	198	325	306	36	533
nalidixic_acid	-0.275458	0.375243	555	536	314	494	13	317	485	124	408	256
Prestwick-984	-0.274725	0.378528	552	26	461	154	456	330	278	516	429	67
fosfosal	-0.274725	0.378528	30	546	429	553	160	481	165	439	316	157
selegiline	0.274725	0.378528	106	406	397	373	52	250	330	265	219	179
pivmecillinam	0.274359	0.379971	1	415	10	407	17	231	306	553	518	344
5666823	0.273993	0.381115	556	158	184	127	5	495	526	441	71	156
betazole	-0.273993	0.381115	549	133	555	178	501	122	430	373	109	386
desipramine	-0.273993	0.381115	555	480	191	279	546	485	373	385	99	163
harman	0.273993	0.381115	32	37	251	522	58	98	428	554	184	173
cephaeline	-0.273626	0.383187	4	484	504	13	541	49	142	100	523	261
cinchocaine	-0.273626	0.383187	534	108	285	351	29	484	488	337	548	134
dl-alpha_tocopherol	0.273626	0.383187	54	209	73	533	540	408	215	29	12	544
tolazamide	0.27326	0.384381	529	551	193	55	548	238	230	120	170	240
homochlorcyclizine	-0.272894	0.386508	556	203	179	478	554	497	428	245	112	193
tribenoside	0.272894	0.386508	505	59	275	129	522	292	6	108	107	469
sulmazole	-0.272527	0.387984	547	539	122	66	544	450	216	140	22	209
butirosin	-0.272161	0.389138	96	549	466	218	68	173	383	546	485	372
flutamide	-0.272161	0.389138	62	457	468	295	115	529	393	372	546	34
minocycline	0.272161	0.389138	541	177	449	185	3	400	15	161	358	44
thiocolchicoside	-0.271795	0.391239	234	118	96	500	159	124	501	217	483	515
estriol	-0.271429	0.392441	30	79	101	438	316	496	381	512	429	351
nomegestrol	0.271429	0.392441	488	29	204	23	446	20	141	241	168	492
adipiodone	-0.271062	0.394594	428	427	18	545	518	186	501	232	182	336
paromomycin	0.271062	0.394594	438	188	503	66	291	356	78	130	8	11
bumetanide	0.270696	0.396105	19	537	18	167	360	484	208	373	9	244
hexetidine	-0.270696	0.396105	550	437	44	212	547	208	187	200	302	538
phenazone	-0.270696	0.396105	538	550	236	61	548	360	423	54	31	293
melatonin	-0.27033	0.397267	541	418	8	373	5	401	530	371	137	107
nilutamide	0.269963	0.399398	477	523	503	400	24	66	48	75	550	345
atropine_oxide	-0.269231	0.402786	426	445	310	184	547	22	517	248	43	483
bezafibrate	0.269231	0.402786	5	312	506	499	70	555	13	131	124	255
ergocalciferol	-0.269231	0.402786	138	519	249	298	49	546	444	426	476	355
midodrine	0.269231	0.402786	499	389	45	131	57	118	342	262	97	427
puromycin	-0.269231	0.402786	549	426	139	99	552	435	105	36	502	283
calycanthine	-0.268864	0.404332	554	556	206	537	474	359	153	123	146	63
isoxsuprine	-0.268864	0.404332	537	208	390	70	547	553	272	54	419	133
alverine	-0.268498	0.405503	492	370	147	222	529	374	410	286	536	131
diflorasone	-0.268498	0.405503	475	553	378	65	370	433	84	478	167	27
prednisone	-0.268132	0.407661	541	531	355	203	555	60	467	268	238	403
chlortetracycline	-0.267766	0.408879	549	522	101	151	551	389	169	404	314	333
velnacrine	0.267766	0.408879	2	231	100	196	243	25	462	441	175	345
etodolac	-0.267399	0.411083	541	425	55	93	485	208	428	555	38	40
lomefloxacin	0.267399	0.411083	14	15	132	78	324	397	358	128	540	255
piribedil	-0.267399	0.411083	550	164	430	182	556	425	87	222	276	478
oxedrine	-0.267033	0.412662	481	295	274	258	542	473	142	263	156	450
5286656	-0.2663	0.416027	1	496	298	58	33	520	480	254	509	170
S-propranolol	0.2663	0.416027	17	413	77	187	554	409	37	75	388	521
clidinium_bromide	-0.265568	0.419481	75	554	270	83	424	445	507	252	491	15
naphazoline	-0.265568	0.419481	553	245	505	262	373	146	181	152	412	415
chlortalidone	-0.265201	0.421095	529	453	10	383	359	505	89	411	302	257
mianserin	-0.264835	0.422283	24	259	487	82	554	393	382	247	368	439
alfuzosin	-0.264469	0.424495	556	486	87	206	538	305	479	149	220	155
cetirizine	-0.264469	0.424495	552	246	204	456	544	201	449	29	360	238
mafenide	0.264469	0.424495	78	550	17	7	540	391	55	354	168	373
piromidic_acid	-0.264469	0.424495	65	207	174	550	19	314	278	553	511	479
BAS-012416453	-0.263736	0.42798	256	423	362	234	125	525	424	482	485	84
U0125	-0.263736	0.42798	7	546	234	423	27	80	495	509	459	79
diperodon	0.263736	0.42798	537	134	304	65	538	116	420	521	53	82
epiandrosterone	0.26337	0.429629	1	288	154	224	514	280	301	144	432	226
solasodine	-0.26337	0.429629	534	61	104	98	551	544	475	200	380	289
vinburnine	-0.26337	0.429629	187	398	544	393	548	51	249	534	179	30
cimetidine	-0.262637	0.433062	556	478	362	135	501	325	8	257	198	481
dydrogesterone	0.262637	0.433062	475	495	160	41	16	359	394	291	79	17
vanoxerine	0.262637	0.433062	47	79	41	432	451	383	237	23	494	327
levocabastine	-0.262271	0.434302	145	61	323	417	35	311	428	426	554	341
foliosidine	0.261905	0.436577	3	551	307	25	426	504	135	493	16	100
methocarbamol	0.261905	0.436577	108	135	89	93	547	511	125	487	235	398
repaglinide	0.261905	0.436577	149	26	19	413	77	180	372	192	399	377
sulfanilamide	0.261905	0.436577	17	206	331	413	22	268	402	276	333	94
trimetazidine	0.261905	0.436577	4	127	17	104	494	135	471	381	385	420
BCB000038	0.261538	0.43826	375	186	51	98	34	187	250	231	464	302
stachydrine	0.261538	0.43826	544	540	365	396	1	524	19	355	24	231
trioxysalen	-0.261538	0.43826	67	369	42	473	138	550	539	323	533	175
wortmannin	-0.261538	0.43826	556	284	247	540	34	430	324	169	73	533
fluocinonide	-0.261172	0.439463	18	366	227	542	46	424	189	390	546	509
PF-00539745-00	0.260806	0.441725	552	508	221	80	10	511	14	238	26	411
Prestwick-692	0.260806	0.441725	2	221	433	158	57	49	257	379	80	342
hydroxyachillin	-0.260806	0.441725	541	477	102	38	35	270	518	322	542	83
propantheline_bromide	-0.260806	0.441725	556	267	199	90	418	436	351	211	550	438
sulfadoxine	0.260806	0.441725	67	374	492	442	80	167	326	74	480	58
capsaicin	-0.259707	0.446987	72	263	308	140	254	348	497	386	510	279
carbarsone	-0.259707	0.446987	80	517	353	300	96	528	254	503	298	271
prilocaine	0.259707	0.446987	1	545	245	393	25	438	534	12	425	177
carteolol	-0.259341	0.448197	545	409	67	33	365	434	234	383	6	424
dantrolene	-0.259341	0.448197	78	498	92	401	306	410	243	387	515	365
5230742	0.258974	0.450483	1	78	312	190	548	16	267	81	370	345
cinoxacin	0.258974	0.450483	29	492	228	555	55	533	309	42	81	443
decitabine	0.258974	0.450483	553	526	288	310	16	462	81	227	34	71
iocetamic_acid	-0.258974	0.450483	15	476	490	81	504	37	514	324	181	208
verapamil	-0.258608	0.451736	555	403	136	309	556	333	384	478	130	193
fenofibrate	0.258242	0.454056	556	112	381	465	137	498	75	80	41	374
sulfadiazine	-0.258242	0.454056	221	451	20	141	521	420	524	323	498	45
tiratricol	-0.258242	0.454056	15	530	120	281	146	484	422	500	77	420
tomelukast	0.258242	0.454056	6	82	474	531	17	137	524	238	91	522
valinomycin	0.258242	0.454056	2	527	339	469	547	108	137	72	1	294
isopropamide_iodide	0.257875	0.455806	5	445	264	26	18	110	372	206	413	412
tetramisole	-0.257875	0.455806	23	542	355	460	326	232	230	537	531	115
zalcitabine	-0.257875	0.455806	556	417	253	102	540	497	322	355	8	264
articaine	-0.257143	0.459332	1	550	366	551	49	499	475	253	317	213
pheniramine	-0.257143	0.459332	475	467	320	413	464	219	245	197	28	201
tobramycin	-0.257143	0.459332	532	144	484	475	74	195	298	152	396	533
Prestwick-967	-0.256777	0.460591	14	527	543	373	350	308	156	423	312	135
benzylpenicillin	-0.25641	0.462932	17	297	92	447	149	471	488	514	419	277
brompheniramine	-0.25641	0.462932	443	373	461	220	540	548	141	224	329	152
zimeldine	0.25641	0.462932	528	435	16	99	50	138	95	291	547	481
buflomedil	-0.256044	0.464715	534	551	325	98	292	530	192	357	24	387
etifenin	-0.256044	0.464715	15	405	530	253	549	127	205	83	82	532
Prestwick-642	-0.255678	0.465939	12	443	373	372	184	86	514	455	363	220
levodopa	-0.255678	0.465939	502	71	499	220	517	398	363	115	269	434
pilocarpine	-0.255678	0.465939	2	534	445	404	305	63	363	55	388	537
atractyloside	0.255311	0.468269	548	514	41	404	48	304	83	418	482	38
propylthiouracil	0.255311	0.468269	42	32	392	546	19	83	201	311	468	332
valdecoxib	0.255311	0.468269	57	81	477	48	554	442	376	156	448	83
5255229	-0.254945	0.469534	16	393	324	321	547	174	359	88	505	307
cyanocobalamin	-0.254945	0.469534	552	490	344	442	66	98	307	471	3	347
diethylstilbestrol	-0.254945	0.469534	1	488	499	106	118	377	441	515	307	331
ozagrel	0.254945	0.469534	106	167	441	543	120	307	250	153	29	245
PF-00539758-00	-0.254579	0.471895	554	17	237	418	533	357	173	85	476	426
minaprine	-0.254579	0.471895	497	115	469	136	504	41	418	533	179	211
procyclidine	-0.254579	0.471895	474	161	481	418	334	97	425	9	476	36
metanephrine	0.254212	0.473711	553	365	275	468	556	7	154	157	8	28
meclofenoxate	-0.253846	0.47494	495	206	65	480	362	381	10	104	390	363
mepenzolate_bromide	-0.253846	0.47494	555	35	218	369	466	551	471	277	102	362
acacetin	-0.25348	0.477292	2	500	153	84	545	271	473	276	75	531
PHA-00767505E	0.252747	0.480943	130	63	436	438	470	140	433	398	105	65
beclometasone	0.252747	0.480943	536	532	36	333	228	116	140	85	313	74
probucol	0.252747	0.480943	418	330	373	162	154	205	329	407	75	301
aminocaproic_acid	0.252381	0.48279	2	5	420	254	29	153	461	541	449	103
cefalonium	-0.252381	0.48279	11	528	198	85	15	63	290	530	555	168
nalbuphine	-0.252381	0.48279	354	306	204	85	545	15	531	528	49	125
remoxipride	-0.252381	0.48279	556	4	393	377	528	201	234	217	186	547
butoconazole	-0.252015	0.484025	554	59	72	511	167	414	361	141	535	436
hydrocotarnine	-0.252015	0.484025	1	555	54	421	101	361	387	498	428	57
roxarsone	-0.252015	0.484025	42	209	175	379	90	506	438	409	529	361
paracetamol	0.251648	0.486396	523	521	212	446	26	85	27	356	32	224
etofenamate	-0.251282	0.487671	116	95	121	357	481	427	307	413	305	462
methylbenzethonium_chloride	-0.251282	0.487671	556	202	71	111	551	519	325	305	461	415
genistein	0.250916	0.490071	38	318	438	112	21	446	67	394	451	141
netilmicin	0.250916	0.490071	516	141	4	553	25	313	272	122	83	211
altizide	0.250549	0.49195	4	30	21	87	380	441	298	379	480	162
benfluorex	0.250549	0.49195	10	273	199	49	555	308	101	37	267	470
piperacillin	-0.250549	0.49195	530	138	100	298	90	364	257	527	203	545
11-deoxy-16,16-dimethylprostaglandin_E2	0.249817	0.495579	1	258	205	86	52	477	73	375	343	285
ethosuximide	-0.249817	0.495579	42	221	275	170	497	88	519	546	471	358
mevalolactone	-0.249817	0.495579	547	555	165	345	20	498	261	286	471	106
probenecid	-0.249817	0.495579	556	429	539	345	193	521	255	17	402	207
adiphenine	0.249084	0.499276	542	472	133	82	3	58	416	435	142	357
amikacin	0.249084	0.499276	469	414	417	92	111	13	125	544	142	324
caffeic_acid	-0.248718	0.501185	555	551	311	77	526	397	120	226	232	408
colecalciferol	-0.248718	0.501185	554	106	145	126	556	526	372	337	194	365
depudecin	-0.248718	0.501185	556	151	38	86	537	389	286	267	526	131
pimethixene	-0.248718	0.501185	550	36	457	526	552	155	342	178	246	190
(+)-chelidonine	-0.248352	0.50243	546	155	400	427	555	396	86	25	175	359
clofilium_tosylate	-0.247985	0.504837	549	470	473	180	532	111	414	242	117	270
fusidic_acid	-0.247985	0.504837	514	496	470	136	344	524	36	167	82	25
isosorbide	-0.247985	0.504837	535	204	120	168	544	470	220	483	8	217
phenindione	0.247985	0.504837	39	377	521	87	531	45	423	35	285	272
calcium_pantothenate	-0.247619	0.50612	303	173	322	326	368	521	369	80	71	435
iproniazid	-0.247619	0.50612	497	6	75	343	363	303	235	326	325	524
amprolium	-0.246886	0.510493	555	553	337	69	525	316	11	300	150	287
seneciphylline	-0.24652	0.511742	509	103	527	358	229	42	133	425	416	363
abamectin	0.246154	0.514166	544	335	170	366	15	298	285	258	55	185
perhexiline	-0.246154	0.514166	540	469	205	15	555	494	403	28	203	334
rosiglitazone	-0.246154	0.514166	191	69	493	238	226	365	529	297	441	431
metoprolol	-0.245788	0.515451	555	452	56	450	517	302	59	397	2	335
nocodazole	-0.245788	0.515451	552	46	402	16	555	302	319	350	191	429
promazine	-0.245788	0.515451	556	220	119	324	547	459	389	158	432	302
tenoxicam	0.245055	0.51987	471	451	199	33	120	418	18	31	553	212
torasemide	-0.245055	0.51987	6	88	182	524	460	253	144	52	550	546
hydrastine_hydrochloride	-0.244322	0.523561	550	42	246	532	468	378	156	157	67	505
fasudil	-0.243956	0.52485	10	409	387	301	5	501	137	378	476	302
5211181	0.24359	0.527316	551	57	377	253	1	128	496	145	298	33
BCB000039	0.24359	0.527316	555	131	141	527	145	439	376	125	67	235
benzbromarone	-0.24359	0.527316	549	488	68	189	2	508	412	186	441	109
acebutolol	-0.243223	0.52931	1	79	245	343	544	393	474	534	365	272
(-)-MK-801	-0.242857	0.530566	556	147	223	356	496	473	436	5	212	374
troglitazone	0.242857	0.530566	550	201	149	267	15	95	135	349	438	146
naringin	-0.242491	0.533018	435	499	352	202	503	310	247	33	189	291
alclometasone	-0.241758	0.53679	491	298	163	61	521	456	427	411	175	180
levcycloserine	0.241758	0.53679	542	453	36	350	551	469	129	101	136	146
papaverine	-0.241758	0.53679	544	139	387	183	146	343	177	503	542	133
iodixanol	-0.241392	0.53881	7	149	298	335	58	522	531	523	253	255
butacaine	-0.241026	0.540069	550	409	44	80	519	355	444	215	504	286
calcium_folinate	0.240659	0.542534	23	463	432	364	17	70	220	358	242	91
guaifenesin	-0.240659	0.542534	555	107	239	103	35	347	466	388	497	487
R-atenolol	-0.239927	0.54632	552	141	410	515	184	554	456	52	22	323
enoxacin	-0.23956	0.548366	556	547	147	217	521	273	190	199	65	112
podophyllotoxin	0.239194	0.549627	538	67	185	8	546	165	371	370	62	203
nomifensine	0.238095	0.555902	261	284	373	70	201	426	339	334	183	147
[truncated: 317 more rows]

## Sheet: GO_MF
Drug	ES	p	protein kinase binding	chromatin binding	enzyme binding	identical protein binding	ubiquitin protein ligase binding	protein heterodimerization activity	p53 binding	transcription factor binding	protease binding	RNA polymerase II core promoter proximal region sequence-specific DNA binding transcription factor activity involved in positive regulation of transcription	RNA polymerase II transcription regulatory region sequence-specific DNA binding transcription factor activity involved in positive regulation of transcription	transcription regulatory region DNA binding	receptor tyrosine kinase binding	protein N-terminus binding	chaperone binding	RNA polymerase II core promoter sequence-specific DNA binding	damaged DNA binding	copper ion binding	RNA polymerase II transcription factor binding	protein phosphatase 2A binding	histone acetyltransferase binding	MDM2/MDM4 family protein binding
[truncated: 1,309 more rows]

[truncated: 1 more sheets: Merged]
